# Supplementary material for: A novel monoclinic phase of impurity-doped CaGa2S4 as a phosphor with high emission intensity
Source: Acta Crystallogr Sect E Struct Rep Online. 2012 May 12;68(Pt 6):i42. doi: 10.1107/S1600536812019113 (PMC3379052; doi:10.1107/S1600536812019113)
Supplement: Supplementary file 1 [file e-68-00i42-sup1.cif]

##############################################################################
#                                                                            #
# This CIF contains the data in a paper accepted for publication in          #
# Acta Crystallographica Section E. It conforms to the requirements of       #
# Notes for Authors for Acta Crystallographica Section E, and has been       #
# peer reviewed under the auspices of the IUCr Commission on Journals.       #
#                                                                            #
# Full details of the Crystallographic Information File format               #
# are given in the paper "The Crystallographic Information File (CIF):       #
# a New Standard Archive File for Crystallography" by S. R. Hall, F. H.      #
# Allen and I. D. Brown [Acta Cryst. (1991), A47, 655-685].                  #
#                                                                            #
# The current version of the core CIF dictionary is obtainable from          #
# ftp://ftp.iucr.org/pub/cif_core.dic.                                       #
#                                                                            #
# Software is freely available for graphical display of the structure(s)     #
# in this CIF. For information consult the CIF software page                 #
# http://www.iucr.org/resources/cif/software.                                #
#                                                                            #
# This file may be used for bona fide research purposes within the           #
# scientific community so long as proper attribution is given to the journal # 
# article from which it was obtained.                                        #
#                                                                            #
##############################################################################
data_global
_audit_creation_method     'by CrystalStructure 3.8'
_journal_date_recd_electronic     2012-03-13
_journal_date_accepted     2012-04-28
_journal_name_full     'Acta Crystallographica, Section E'
_journal_year     2012
_journal_volume     68
_journal_issue      6
_journal_page_first     i42
_journal_page_last     i42
_journal_paper_category     QI
_journal_paper_doi     10.1107/S1600536812019113
_journal_coeditor_code     WM2605
_publ_contact_author_name     'Akihiro Suzuki'
_publ_contact_author_address
;
Department of Physics,College of Humanities and Sciences,
Nihon University, 3-25-40 Sakura-josui, Setagaya-ku, Tokyo,
156-8550, Japan
;
_publ_contact_author_email     'akihiro_k_s_z_b@yahoo.co.jp'
_publ_contact_author_fax     '+81-3-5317-9772'
_publ_contact_author_phone     '+81-3-5317-9772'
_publ_section_title
;
A novel monoclinic phase of impurity-doped CaGa~2~S~4~ as a phosphor with high
emission intensity
;
loop_
    _publ_author_name
    _publ_author_address
    'Akihiro Suzuki'
;
Department of Physics,College of Humanities and Sciences,
Nihon University, 3-25-40 Sakura-josui, Setagaya-ku, Tokyo 156-8550, Japan
;
    'Takeo Takizawa'
;
Department of Physics,College of Humanities and Sciences,
Nihon University, 3-25-40 Sakura-josui, Setagaya-ku, Tokyo 156-8550, Japan
;
    'Chiharu Hidaka'
;
Department of Physics,College of Humanities and Sciences,
Nihon University, 3-25-40 Sakura-josui, Setagaya-ku, Tokyo 156-8550, Japan
;
    'Nomura Shigetaka'
;
Department of Electrical Engineering, Faculty of Engineering,
Tokyo University of Science, 1-14-6 Kudan-kita, Chiyoda-ku,
Tokyo 102-0073, Japan
;
    'Ittetsu Kitajima'
;
Department of Physics,College of Humanities and Sciences,
Nihon University, 3-25-40 Sakura-josui, Setagaya-ku, Tokyo 156-8550, Japan
;
data_I
_chemical_name_systematic
;
calcium tetrathiodigallate(III)
;
_chemical_formula_moiety     ?
_chemical_formula_sum     'Ca Ga2 S4'
_chemical_formula_structural     'Ca Ga2 S4'
_chemical_formula_iupac     'Ca Ga2 S4'
_chemical_formula_weight     307.76
_chemical_melting_point     ?
_symmetry_cell_setting     monoclinic
_symmetry_space_group_name_H-M     'P 21/a'
_symmetry_space_group_name_Hall     '-P 2yab'
loop_
    _symmetry_equiv_pos_site_id
    _symmetry_equiv_pos_as_xyz
    1 '+X,+Y,+Z'
    2 '1/2-X,1/2+Y,-Z'
    3 '-X,-Y,-Z'
    4 '1/2+X,1/2-Y,+Z'
_cell_length_a     6.841(3)
_cell_length_b     27.069(9)
_cell_length_c     7.231(3)
_cell_angle_alpha     90.0000
_cell_angle_beta     109.413(5)
_cell_angle_gamma     90.0000
_cell_volume     1262.9(8)
_cell_formula_units_Z     8
_cell_measurement_reflns_used     3521
_cell_measurement_theta_min     3.2
_cell_measurement_theta_max     27.5
_cell_measurement_temperature     270.1
_exptl_crystal_description     'block'
_exptl_crystal_colour     'colorless'
_exptl_crystal_size_max     0.10
_exptl_crystal_size_mid     0.10
_exptl_crystal_size_min     0.05
_exptl_crystal_density_diffrn     3.237
_exptl_crystal_density_meas     ?
_exptl_crystal_density_method     'not measured'
_exptl_crystal_F_000     1168.00
_exptl_absorpt_coefficient_mu     10.521
_exptl_absorpt_correction_type     multi-scan
_exptl_absorpt_process_details     '(<i>REQABS</i>; Jacobson, 1998)'
_exptl_absorpt_correction_T_min     0.417
_exptl_absorpt_correction_T_max     0.591
_diffrn_ambient_temperature     270
_diffrn_radiation_type     'Mo K\a'
_diffrn_radiation_wavelength     0.71075
_diffrn_radiation_monochromator     graphite
_diffrn_measurement_device_type     'Rigaku Saturn724+'
_diffrn_measurement_method     \w
_diffrn_detector_area_resol_mean     7.31
_diffrn_reflns_number     8869
_diffrn_reflns_av_R_equivalents     0.047
_diffrn_reflns_theta_max     27.46
_diffrn_reflns_theta_full     27.46
_diffrn_measured_fraction_theta_max     0.991
_diffrn_measured_fraction_theta_full     0.991
_diffrn_reflns_limit_h_min     -8
_diffrn_reflns_limit_h_max     6
_diffrn_reflns_limit_k_min     -35
_diffrn_reflns_limit_k_max     26
_diffrn_reflns_limit_l_min     -9
_diffrn_reflns_limit_l_max     9
_refine_special_details
;
Refinement was performed using reflections with <i>F</i>^2^ > 2.0
\s(<i>F</i>^2^). The weighted <i>R</i>-factor (<i>wR</i>) and goodness of fit
(<i>S</i>) are based on <i>F</i>^2^. <i>R</i>-factor (gt) are based on
<i>F</i>. The threshold expression of <i>F</i>^2^ > 2.0 \s(<i>F</i>^2^) is
used only for calculating <i>R</i>-factor (gt).
;
_reflns_number_total     2869
_reflns_number_gt     256
_reflns_threshold_expression     F^2^>2\s(F^2^)
_refine_ls_structure_factor_coef     Fsqd
_refine_ls_R_factor_gt     0.0379
_refine_ls_wR_factor_ref     0.0497
_refine_ls_goodness_of_fit_ref     1.205
_refine_ls_number_reflns     2869
_refine_ls_number_parameters     127
_refine_ls_hydrogen_treatment     undef
_refine_ls_weighting_scheme     calc
_refine_ls_weighting_details
;
Chebychev polynomial with 3 parameters (Carruthers & Watkin, 1979)
6334.0000    8721.6900    0.0000
;
_atom_sites_solution_hydrogens     ?
_atom_sites_solution_primary     direct
_atom_sites_solution_secondary     difmap
_refine_ls_shift/su_max     0.0000
_refine_diff_density_max     2.64
_refine_diff_density_min     -3.10
_refine_ls_extinction_method     none
_refine_ls_extinction_coef     ?
loop_
    _atom_type_symbol
    _atom_type_description
    _atom_type_scat_dispersion_real
    _atom_type_scat_dispersion_imag
    _atom_type_scat_source
    'Ca' 'Ca' 0.226 0.306
;
International Tables for Crystallography
(1992, Vol. C, Tables 4.2.6.8 and 6.1.1.4)
;
    'Ga' 'Ga' 0.231 1.608
;
International Tables for Crystallography
(1992, Vol. C, Tables 4.2.6.8 and 6.1.1.4)
;
    'S' 'S' 0.125 0.123
;
International Tables for Crystallography
(1992, Vol. C, Tables 4.2.6.8 and 6.1.1.4)
;
_computing_data_collection     'CrystalClear (Rigaku/MSC and Rigaku, 2006)'
_computing_cell_refinement     'CrystalClear (Rigaku/MSC and Rigaku, 2006)'
_computing_data_reduction     'CrystalStructure (Rigaku/MSC and Rigaku, 2006)'
_computing_structure_solution     'SIR92 (Altomare <i>et al.</i>, 1994)'
_computing_structure_refinement     'CRYSTALS (Betteridge <i>et al.</i>, 2003)'
_computing_molecular_graphics     'VESTA 3 (Momma & Izumi, 2011)'
_computing_publication_material
                                'CrystalStructure (Rigaku/MSC and Rigaku, 2006)'
loop_
    _atom_site_type_symbol
    _atom_site_label
    _atom_site_fract_x
    _atom_site_fract_y
    _atom_site_fract_z
    _atom_site_U_iso_or_equiv
    _atom_site_adp_type
    _atom_site_calc_flag
    _atom_site_refinement_flags
    _atom_site_occupancy
    _atom_site_symmetry_multiplicity
    _atom_site_disorder_assembly
    _atom_site_disorder_group
    Ga Ga1 0.41763(6) 0.234320(10) 0.54983(6) 0.01027(10) Uani d . 1.00 1 . .
    Ga Ga2 0.63163(6) 0.150170(10) 0.29040(6) 0.01047(10) Uani d . 1.00 1 . .
    Ga Ga3 -0.05236(6) 0.052250(10) 0.27118(6) 0.01054(10) Uani d . 1.00 1 . .
    Ga Ga4 0.23350(6) 0.064220(10) 0.01510(6) 0.01095(10) Uani d . 1.00 1 . .
    Ca Ca1 -0.44242(12) 0.07086(3) -0.32662(11) 0.0133(2) Uani d . 1.00 1 . .
    Ca Ca2 0.09658(12) 0.19323(3) 0.04330(11) 0.0145(2) Uani d . 1.00 1 . .
    S S1 -0.08531(14) 0.09720(3) -0.01062(13) 0.0114(2) Uani d . 1.00 1 . .
    S S2 -0.13487(14) 0.09906(4) 0.49207(13) 0.0125(2) Uani d . 1.00 1 . .
    S S3 0.24485(13) 0.25319(4) 0.75754(13) 0.0128(2) Uani d . 1.00 1 . .
    S S4 0.37219(14) 0.15701(3) 0.42780(13) 0.0115(2) Uani d . 1.00 1 . .
    S S5 0.28330(14) 0.02921(3) 0.31401(13) 0.0112(2) Uani d . 1.00 1 . .
    S S6 0.30654(14) 0.27904(3) 0.26168(13) 0.0114(2) Uani d . 1.00 1 . .
    S S7 -0.26440(15) -0.01372(4) 0.21648(14) 0.0157(2) Uani d . 1.00 1 . .
    S S8 0.42875(14) 0.13001(3) -0.02150(13) 0.0118(2) Uani d . 1.00 1 . .
loop_
    _atom_site_aniso_label
    _atom_site_aniso_U_11
    _atom_site_aniso_U_22
    _atom_site_aniso_U_33
    _atom_site_aniso_U_12
    _atom_site_aniso_U_13
    _atom_site_aniso_U_23
    Ga1 0.0099(2) 0.0137(2) 0.0084(2) 0.00054(16) 0.00453(16) -0.00112(16)
    Ga2 0.0109(2) 0.0120(2) 0.0094(2) 0.00015(16) 0.00450(16) -0.00010(16)
    Ga3 0.0111(2) 0.0126(2) 0.0100(2) 0.00015(16) 0.00645(16) -0.00067(16)
    Ga4 0.0114(2) 0.0141(2) 0.0091(2) -0.00123(17) 0.00581(16) -0.00087(16)
    Ca1 0.0127(4) 0.0164(4) 0.0114(3) -0.0016(3) 0.0049(3) 0.0007(3)
    Ca2 0.0146(4) 0.0145(4) 0.0140(4) -0.0003(3) 0.0044(3) -0.0005(3)
    S1 0.0106(4) 0.0161(4) 0.0078(4) 0.0007(3) 0.0037(3) 0.0016(3)
    S2 0.0153(4) 0.0151(5) 0.0084(4) 0.0037(3) 0.0056(3) -0.0004(3)
    S3 0.0074(4) 0.0234(5) 0.0088(4) 0.0017(3) 0.0043(3) -0.0004(3)
    S4 0.0134(4) 0.0118(4) 0.0114(4) -0.0002(3) 0.0069(3) -0.0008(3)
    S5 0.0118(4) 0.0151(4) 0.0070(4) 0.0024(3) 0.0035(3) 0.0015(3)
    S6 0.0135(5) 0.0130(4) 0.0094(4) 0.0015(3) 0.0062(3) 0.0006(3)
    S7 0.0197(5) 0.0167(5) 0.0168(5) -0.0072(3) 0.0142(4) -0.0073(3)
    S8 0.0124(4) 0.0145(4) 0.0093(4) -0.0029(3) 0.0049(3) -0.0019(3)
_geom_special_details
;
ENTER SPECIAL DETAILS OF THE MOLECULAR GEOMETRY
;
loop_
    _geom_bond_atom_site_label_1
    _geom_bond_atom_site_label_2
    _geom_bond_site_symmetry_1
    _geom_bond_site_symmetry_2
    _geom_bond_distance
    _geom_bond_publ_flag
    Ga1 S3 . . 2.2569(11) ?
    Ga1 S3 . 4_555 2.2685(8) ?
    Ga1 S4 . . 2.2522(8) ?
    Ga1 S6 . . 2.3090(9) ?
    Ga2 S2 . 1_655 2.2458(9) ?
    Ga2 S4 . . 2.3116(11) ?
    Ga2 S6 . 4_555 2.3048(9) ?
    Ga2 S8 . . 2.2868(8) ?
    Ga3 S1 . . 2.3190(10) ?
    Ga3 S2 . . 2.2526(11) ?
    Ga3 S5 . . 2.2989(10) ?
    Ga3 S7 . . 2.2513(10) ?
    Ga4 S1 . . 2.3062(10) ?
    Ga4 S5 . . 2.2795(10) ?
    Ga4 S7 . 3_555 2.2254(11) ?
    Ga4 S8 . . 2.2936(9) ?
    Ca1 S1 . . 2.8261(10) ?
    Ca1 S2 . 1_554 2.9260(14) ?
    Ca1 S4 . 1_454 2.9500(11) ?
    Ca1 S5 . 1_454 2.8814(10) ?
    Ca1 S5 . 3_555 2.9095(11) ?
    Ca1 S7 . 3_455 2.8480(14) ?
    Ca1 S8 . 1_455 3.0823(13) ?
    Ca2 S1 . . 2.8522(11) ?
    Ca2 S3 . 1_554 3.0538(13) ?
    Ca2 S3 . 4_454 2.9762(10) ?
    Ca2 S4 . . 2.9599(10) ?
    Ca2 S6 . . 2.9059(11) ?
    Ca2 S6 . 4_455 3.0127(14) ?
    Ca2 S8 . . 3.0033(13) ?
loop_
    _geom_contact_atom_site_label_1
    _geom_contact_atom_site_label_2
    _geom_contact_distance
    _geom_contact_site_symmetry_1
    _geom_contact_site_symmetry_2
    _geom_contact_publ_flag
    S5 S7 3.4654(14) . 3_556 ?
    S7 S5 3.4654(14) . 3_556 ?
loop_
    _geom_angle_atom_site_label_1
    _geom_angle_atom_site_label_2
    _geom_angle_atom_site_label_3
    _geom_angle_site_symmetry_1
    _geom_angle_site_symmetry_2
    _geom_angle_site_symmetry_3
    _geom_angle
    _geom_angle_publ_flag
    S3 Ga1 S3 . . 4_555 98.37(3) ?
    S3 Ga1 S4 . . . 115.87(4) ?
    S3 Ga1 S6 . . . 113.19(3) ?
    S3 Ga1 S4 4_555 . . 112.04(3) ?
    S3 Ga1 S6 4_555 . . 118.40(3) ?
    S4 Ga1 S6 . . . 99.93(3) ?
    S2 Ga2 S4 1_655 . . 104.61(3) ?
    S2 Ga2 S6 1_655 . 4_555 106.99(3) ?
    S2 Ga2 S8 1_655 . . 124.12(3) ?
    S4 Ga2 S6 . . 4_555 117.90(3) ?
    S4 Ga2 S8 . . . 98.16(3) ?
    S6 Ga2 S8 4_555 . . 105.82(3) ?
    S1 Ga3 S2 . . . 110.72(3) ?
    S1 Ga3 S5 . . . 93.54(3) ?
    S1 Ga3 S7 . . . 113.14(3) ?
    S2 Ga3 S5 . . . 122.11(3) ?
    S2 Ga3 S7 . . . 105.79(4) ?
    S5 Ga3 S7 . . . 111.40(3) ?
    S1 Ga4 S5 . . . 94.40(3) ?
    S1 Ga4 S7 . . 3_555 120.06(3) ?
    S1 Ga4 S8 . . . 105.16(3) ?
    S5 Ga4 S7 . . 3_555 115.87(3) ?
    S5 Ga4 S8 . . . 121.53(3) ?
    S7 Ga4 S8 3_555 . . 100.69(4) ?
    S1 Ca1 S2 . . 1_554 74.89(3) ?
    S1 Ca1 S4 . . 1_454 111.74(3) ?
    S1 Ca1 S5 . . 1_454 163.07(4) ?
    S1 Ca1 S5 . . 3_555 89.75(3) ?
    S1 Ca1 S7 . . 3_455 114.26(3) ?
    S1 Ca1 S8 . . 1_455 70.50(3) ?
    S2 Ca1 S4 1_554 . 1_454 75.72(3) ?
    S2 Ca1 S5 1_554 . 1_454 92.74(3) ?
    S2 Ca1 S5 1_554 . 3_555 86.54(3) ?
    S2 Ca1 S7 1_554 . 3_455 160.92(4) ?
    S2 Ca1 S8 1_554 . 1_455 127.19(3) ?
    S4 Ca1 S5 1_454 . 1_454 75.27(2) ?
    S4 Ca1 S5 1_454 . 3_555 146.76(4) ?
    S4 Ca1 S7 1_454 . 3_455 113.32(3) ?
    S4 Ca1 S8 1_454 . 1_455 81.50(3) ?
    S5 Ca1 S5 1_454 . 3_555 77.80(3) ?
    S5 Ca1 S7 1_454 . 3_455 74.43(3) ?
    S5 Ca1 S8 1_454 . 1_455 126.39(3) ?
    S5 Ca1 S7 3_555 . 3_455 77.09(3) ?
    S5 Ca1 S8 3_555 . 1_455 130.86(3) ?
    S7 Ca1 S8 3_455 . 1_455 71.73(3) ?
    S1 Ca2 S3 . . 1_554 128.30(3) ?
    S1 Ca2 S3 . . 4_454 97.70(3) ?
    S1 Ca2 S4 . . . 86.52(3) ?
    S1 Ca2 S6 . . . 156.52(4) ?
    S1 Ca2 S6 . . 4_455 88.01(3) ?
    S1 Ca2 S8 . . . 77.16(3) ?
    S3 Ca2 S3 1_554 . 4_454 69.21(3) ?
    S3 Ca2 S4 1_554 . . 124.09(3) ?
    S3 Ca2 S6 1_554 . . 74.18(3) ?
    S3 Ca2 S6 1_554 . 4_455 130.31(3) ?
    S3 Ca2 S8 1_554 . . 76.03(3) ?
    S3 Ca2 S4 4_454 . . 158.30(4) ?
    S3 Ca2 S6 4_454 . . 97.31(3) ?
    S3 Ca2 S6 4_454 . 4_455 73.81(3) ?
    S3 Ca2 S8 4_454 . . 130.42(3) ?
    S4 Ca2 S6 . . . 73.08(2) ?
    S4 Ca2 S6 . . 4_455 85.13(3) ?
    S4 Ca2 S8 . . . 71.28(3) ?
    S6 Ca2 S6 . . 4_455 78.97(3) ?
    S6 Ca2 S8 . . . 106.10(3) ?
    S6 Ca2 S8 4_455 . . 152.63(3) ?
    Ga3 S1 Ga4 . . . 85.00(3) ?
    Ga3 S1 Ca1 . . . 112.55(3) ?
    Ga3 S1 Ca2 . . . 116.58(3) ?
    Ga4 S1 Ca1 . . . 120.51(4) ?
    Ga4 S1 Ca2 . . . 89.07(3) ?
    Ca1 S1 Ca2 . . . 124.13(3) ?
    Ga2 S2 Ga3 1_455 . . 100.25(3) ?
    Ga2 S2 Ca1 1_455 . 1_556 89.39(3) ?
    Ga3 S2 Ca1 . . 1_556 123.91(4) ?
    Ga1 S3 Ga1 . . 4_455 102.30(3) ?
    Ga1 S3 Ca2 . . 1_556 134.04(4) ?
    Ga1 S3 Ca2 . . 4_556 95.21(3) ?
    Ga1 S3 Ca2 4_455 . 1_556 92.90(3) ?
    Ga1 S3 Ca2 4_455 . 4_556 141.19(4) ?
    Ca2 S3 Ca2 1_556 . 4_556 99.38(3) ?
    Ga1 S4 Ga2 . . . 102.54(3) ?
    Ga1 S4 Ca1 . . 1_656 121.53(3) ?
    Ga1 S4 Ca2 . . . 91.27(3) ?
    Ga2 S4 Ca1 . . 1_656 87.56(3) ?
    Ga2 S4 Ca2 . . . 87.89(3) ?
    Ca1 S4 Ca2 1_656 . . 147.08(3) ?
    Ga3 S5 Ga4 . . . 86.08(3) ?
    Ga3 S5 Ca1 . . 1_656 109.71(4) ?
    Ga3 S5 Ca1 . . 3_555 127.11(3) ?
    Ga4 S5 Ca1 . . 1_656 122.66(3) ?
    Ga4 S5 Ca1 . . 3_555 110.69(4) ?
    Ca1 S5 Ca1 1_656 . 3_555 102.20(3) ?
    Ga1 S6 Ga2 . . 4_455 112.31(4) ?
    Ga1 S6 Ca2 . . . 91.50(3) ?
    Ga1 S6 Ca2 . . 4_555 121.80(3) ?
    Ga2 S6 Ca2 4_455 . . 122.40(3) ?
    Ga2 S6 Ca2 4_455 . 4_555 106.99(3) ?
    Ca2 S6 Ca2 . . 4_555 101.95(3) ?
    Ga3 S7 Ga4 . . 3_555 113.74(5) ?
    Ga3 S7 Ca1 . . 3_455 148.67(5) ?
    Ga4 S7 Ca1 3_555 . 3_455 97.39(4) ?
    Ga2 S8 Ga4 . . . 104.91(4) ?
    Ga2 S8 Ca1 . . 1_655 127.28(3) ?
    Ga2 S8 Ca2 . . . 87.30(3) ?
    Ga4 S8 Ca1 . . 1_655 89.73(3) ?
    Ga4 S8 Ca2 . . . 85.67(3) ?
    Ca1 S8 Ca2 1_655 . . 144.97(3) ?
loop_
    _geom_torsion_atom_site_label_1
    _geom_torsion_atom_site_label_2
    _geom_torsion_atom_site_label_3
    _geom_torsion_atom_site_label_4
    _geom_torsion_site_symmetry_1
    _geom_torsion_site_symmetry_2
    _geom_torsion_site_symmetry_3
    _geom_torsion_site_symmetry_4
    _geom_torsion
    _geom_torsion_publ_flag
    S3 Ga1 S3 Ga1 . . 4_555 4_555 -153.70(4) ?
    S3 Ga1 S3 Ca2 . . 4_555 4_556 -17.36(4) ?
    S3 Ga1 S3 Ga1 4_555 . . 4_455 163.03(4) ?
    S3 Ga1 S3 Ca2 4_555 . . 1_556 -90.54(5) ?
    S3 Ga1 S3 Ca2 4_555 . . 4_556 17.88(4) ?
    S3 Ga1 S4 Ga2 . . . . -167.10(3) ?
    S3 Ga1 S4 Ca2 . . . . 104.78(3) ?
    S3 Ga1 S4 Ca1 . . . 1_656 -72.20(5) ?
    S4 Ga1 S3 Ga1 . . . 4_455 -77.44(4) ?
    S4 Ga1 S3 Ca2 . . . 1_556 28.99(5) ?
    S4 Ga1 S3 Ca2 . . . 4_556 137.40(3) ?
    S3 Ga1 S6 Ca2 . . . . -106.34(3) ?
    S3 Ga1 S6 Ga2 . . . 4_455 19.83(5) ?
    S3 Ga1 S6 Ca2 . . . 4_555 148.59(4) ?
    S6 Ga1 S3 Ga1 . . . 4_455 37.16(5) ?
    S6 Ga1 S3 Ca2 . . . 1_556 143.58(4) ?
    S6 Ga1 S3 Ca2 . . . 4_556 -108.00(3) ?
    S3 Ga1 S4 Ga2 4_555 . . . -55.34(4) ?
    S3 Ga1 S4 Ca2 4_555 . . . -143.46(3) ?
    S3 Ga1 S4 Ca1 4_555 . . 1_656 39.56(6) ?
    S4 Ga1 S3 Ga1 . . 4_555 4_555 83.93(5) ?
    S4 Ga1 S3 Ca2 . . 4_555 4_556 -139.73(3) ?
    S3 Ga1 S6 Ca2 4_555 . . . 139.35(4) ?
    S3 Ga1 S6 Ga2 4_555 . . 4_455 -94.47(5) ?
    S3 Ga1 S6 Ca2 4_555 . . 4_555 34.28(5) ?
    S6 Ga1 S3 Ga1 . . 4_555 4_555 -31.56(5) ?
    S6 Ga1 S3 Ca2 . . 4_555 4_556 104.78(4) ?
    S4 Ga1 S6 Ca2 . . . . 17.50(4) ?
    S4 Ga1 S6 Ga2 . . . 4_455 143.67(4) ?
    S4 Ga1 S6 Ca2 . . . 4_555 -87.57(4) ?
    S6 Ga1 S4 Ga2 . . . . 70.95(3) ?
    S6 Ga1 S4 Ca2 . . . . -17.17(4) ?
    S6 Ga1 S4 Ca1 . . . 1_656 165.85(4) ?
    S2 Ga2 S4 Ga1 1_655 . . . 107.72(3) ?
    S2 Ga2 S4 Ca2 1_655 . . . -161.45(3) ?
    S2 Ga2 S4 Ca1 1_655 . . 1_656 -14.07(3) ?
    S4 Ga2 S2 Ga3 . . 1_655 1_655 138.58(3) ?
    S2 Ga2 S6 Ga1 1_655 . 4_555 4_555 -68.55(5) ?
    S2 Ga2 S6 Ca2 1_655 . 4_555 4_555 -175.65(4) ?
    S6 Ga2 S2 Ga3 4_555 . 1_655 1_655 -95.60(4) ?
    S2 Ga2 S8 Ga4 1_655 . . . 61.50(6) ?
    S2 Ga2 S8 Ca2 1_655 . . . 146.29(4) ?
    S2 Ga2 S8 Ca1 1_655 . . 1_655 -39.84(7) ?
    S8 Ga2 S2 Ga3 . . 1_655 1_655 27.86(6) ?
    S4 Ga2 S6 Ga1 . . 4_555 4_555 48.85(4) ?
    S4 Ga2 S6 Ca2 . . 4_555 4_555 -58.25(5) ?
    S6 Ga2 S4 Ga1 4_555 . . . -10.94(4) ?
    S6 Ga2 S4 Ca2 4_555 . . . 79.88(3) ?
    S6 Ga2 S4 Ca1 4_555 . . 1_656 -132.73(3) ?
    S4 Ga2 S8 Ga4 . . . . -52.39(4) ?
    S4 Ga2 S8 Ca2 . . . . 32.40(3) ?
    S4 Ga2 S8 Ca1 . . . 1_655 -153.73(4) ?
    S8 Ga2 S4 Ga1 . . . . -123.75(3) ?
    S8 Ga2 S4 Ca2 . . . . -32.92(3) ?
    S8 Ga2 S4 Ca1 . . . 1_656 114.47(2) ?
    S6 Ga2 S8 Ga4 4_555 . . . -174.53(3) ?
    S6 Ga2 S8 Ca2 4_555 . . . -89.74(3) ?
    S6 Ga2 S8 Ca1 4_555 . . 1_655 84.13(5) ?
    S8 Ga2 S6 Ga1 . . 4_555 4_555 157.33(3) ?
    S8 Ga2 S6 Ca2 . . 4_555 4_555 50.23(5) ?
    S1 Ga3 S2 Ga2 . . . 1_455 30.00(4) ?
    S1 Ga3 S2 Ca1 . . . 1_556 126.23(4) ?
    S2 Ga3 S1 Ga4 . . . . 133.76(3) ?
    S2 Ga3 S1 Ca1 . . . . -105.20(4) ?
    S2 Ga3 S1 Ca2 . . . . 47.31(5) ?
    S1 Ga3 S5 Ga4 . . . . -7.49(3) ?
    S1 Ga3 S5 Ca1 . . . 1_656 115.89(3) ?
    S1 Ga3 S5 Ca1 . . . 3_555 -120.58(4) ?
    S5 Ga3 S1 Ga4 . . . . 7.41(3) ?
    S5 Ga3 S1 Ca1 . . . . 128.44(4) ?
    S5 Ga3 S1 Ca2 . . . . -79.04(4) ?
    S1 Ga3 S7 Ga4 . . . 3_555 54.29(5) ?
    S1 Ga3 S7 Ca1 . . . 3_455 -132.51(7) ?
    S7 Ga3 S1 Ga4 . . . . -107.68(3) ?
    S7 Ga3 S1 Ca1 . . . . 13.35(5) ?
    S7 Ga3 S1 Ca2 . . . . 165.87(4) ?
    S2 Ga3 S5 Ga4 . . . . -124.70(4) ?
    S2 Ga3 S5 Ca1 . . . 1_656 -1.32(5) ?
    S2 Ga3 S5 Ca1 . . . 3_555 122.21(5) ?
    S5 Ga3 S2 Ga2 . . . 1_455 138.38(3) ?
    S5 Ga3 S2 Ca1 . . . 1_556 -125.39(4) ?
    S2 Ga3 S7 Ga4 . . . 3_555 175.67(3) ?
    S2 Ga3 S7 Ca1 . . . 3_455 -11.14(9) ?
    S7 Ga3 S2 Ga2 . . . 1_455 -92.93(4) ?
    S7 Ga3 S2 Ca1 . . . 1_556 3.30(5) ?
    S5 Ga3 S7 Ga4 . . . 3_555 -49.58(5) ?
    S5 Ga3 S7 Ca1 . . . 3_455 123.62(8) ?
    S7 Ga3 S5 Ga4 . . . . 109.08(3) ?
    S7 Ga3 S5 Ca1 . . . 1_656 -127.55(4) ?
    S7 Ga3 S5 Ca1 . . . 3_555 -4.01(6) ?
    S1 Ga4 S5 Ga3 . . . . 7.54(3) ?
    S1 Ga4 S5 Ca1 . . . 1_656 -103.42(4) ?
    S1 Ga4 S5 Ca1 . . . 3_555 135.89(3) ?
    S5 Ga4 S1 Ga3 . . . . -7.48(3) ?
    S5 Ga4 S1 Ca1 . . . . -120.76(4) ?
    S5 Ga4 S1 Ca2 . . . . 109.31(3) ?
    S1 Ga4 S7 Ga3 . . 3_555 3_555 -55.77(5) ?
    S7 Ga4 S1 Ga3 3_555 . . . 115.90(4) ?
    S7 Ga4 S1 Ca1 3_555 . . . 2.62(6) ?
    S7 Ga4 S1 Ca2 3_555 . . . -127.31(4) ?
    S1 Ga4 S8 Ga2 . . . . 100.35(4) ?
    S1 Ga4 S8 Ca2 . . . . 14.31(3) ?
    S1 Ga4 S8 Ca1 . . . 1_655 -130.93(3) ?
    S8 Ga4 S1 Ga3 . . . . -131.83(3) ?
    S8 Ga4 S1 Ca1 . . . . 114.88(4) ?
    S8 Ga4 S1 Ca2 . . . . -15.04(3) ?
    S5 Ga4 S7 Ga3 . . 3_555 3_555 56.51(5) ?
    S7 Ga4 S5 Ga3 3_555 . . . -119.03(3) ?
    S7 Ga4 S5 Ca1 3_555 . . 1_656 130.02(4) ?
    S7 Ga4 S5 Ca1 3_555 . . 3_555 9.33(5) ?
    S5 Ga4 S8 Ga2 . . . . -4.69(5) ?
    S5 Ga4 S8 Ca2 . . . . -90.73(4) ?
    S5 Ga4 S8 Ca1 . . . 1_655 124.03(3) ?
    S8 Ga4 S5 Ga3 . . . . 118.33(3) ?
    S8 Ga4 S5 Ca1 . . . 1_656 7.37(6) ?
    S8 Ga4 S5 Ca1 . . . 3_555 -113.32(4) ?
    S7 Ga4 S8 Ga2 3_555 . . . -134.25(3) ?
    S7 Ga4 S8 Ca2 3_555 . . . 139.71(3) ?
    S7 Ga4 S8 Ca1 3_555 . . 1_655 -5.53(3) ?
    S8 Ga4 S7 Ga3 . . 3_555 3_555 -170.40(3) ?
    S1 Ca1 S2 Ga3 . . 1_554 1_554 129.31(4) ?
    S2 Ca1 S1 Ga3 1_554 . . . -148.00(4) ?
    S2 Ca1 S1 Ga4 1_554 . . . -50.23(4) ?
    S2 Ca1 S1 Ca2 1_554 . . . 61.91(5) ?
    S1 Ca1 S4 Ga1 . . 1_454 1_454 -25.51(7) ?
    S1 Ca1 S4 Ga2 . . 1_454 1_454 77.72(4) ?
    S1 Ca1 S4 Ca2 . . 1_454 1_454 160.05(7) ?
    S4 Ca1 S1 Ga3 1_454 . . . 144.50(4) ?
    S4 Ca1 S1 Ga4 1_454 . . . -117.73(4) ?
    S4 Ca1 S1 Ca2 1_454 . . . -5.59(7) ?
    S1 Ca1 S5 Ga3 . . 1_454 1_454 -179.34(12) ?
    S1 Ca1 S5 Ga4 . . 1_454 1_454 -81.09(14) ?
    S5 Ca1 S1 Ga3 1_454 . . . -103.81(14) ?
    S5 Ca1 S1 Ga4 1_454 . . . -6.04(16) ?
    S5 Ca1 S1 Ca2 1_454 . . . 106.10(13) ?
    S1 Ca1 S5 Ga3 . . 3_555 3_555 -41.83(5) ?
    S1 Ca1 S5 Ga4 . . 3_555 3_555 59.36(4) ?
    S5 Ca1 S1 Ga3 3_555 . . . -61.51(4) ?
    S5 Ca1 S1 Ga4 3_555 . . . 36.26(5) ?
    S5 Ca1 S1 Ca2 3_555 . . . 148.40(5) ?
    S1 Ca1 S7 Ga3 . . 3_455 3_455 -133.22(7) ?
    S7 Ca1 S1 Ga3 3_455 . . . 14.18(5) ?
    S7 Ca1 S1 Ga4 3_455 . . . 111.95(5) ?
    S7 Ca1 S1 Ca2 3_455 . . . -135.91(5) ?
    S1 Ca1 S8 Ga2 . . 1_455 1_455 -12.04(4) ?
    S1 Ca1 S8 Ga4 . . 1_455 1_455 -120.69(3) ?
    S1 Ca1 S8 Ca2 . . 1_455 1_455 157.25(6) ?
    S8 Ca1 S1 Ga3 1_455 . . . 72.56(4) ?
    S8 Ca1 S1 Ga4 1_455 . . . 170.33(4) ?
    S8 Ca1 S1 Ca2 1_455 . . . -77.53(5) ?
    S2 Ca1 S4 Ga1 1_554 . 1_454 1_454 -92.49(5) ?
    S2 Ca1 S4 Ga2 1_554 . 1_454 1_454 10.73(2) ?
    S2 Ca1 S4 Ca2 1_554 . 1_454 1_454 93.07(8) ?
    S4 Ca1 S2 Ga3 1_454 . 1_554 1_554 -113.01(4) ?
    S2 Ca1 S5 Ga3 1_554 . 1_454 1_454 -136.98(3) ?
    S2 Ca1 S5 Ga4 1_554 . 1_454 1_454 -38.74(5) ?
    S5 Ca1 S2 Ga3 1_454 . 1_554 1_554 -38.96(4) ?
    S2 Ca1 S5 Ga3 1_554 . 3_555 3_555 33.05(5) ?
    S2 Ca1 S5 Ga4 1_554 . 3_555 3_555 134.24(3) ?
    S5 Ca1 S2 Ga3 3_555 . 1_554 1_554 38.63(4) ?
    S2 Ca1 S7 Ga3 1_554 . 3_455 3_455 -17.88(16) ?
    S7 Ca1 S2 Ga3 3_455 . 1_554 1_554 7.90(13) ?
    S2 Ca1 S8 Ga2 1_554 . 1_455 1_455 -64.03(6) ?
    S2 Ca1 S8 Ga4 1_554 . 1_455 1_455 -172.68(3) ?
    S2 Ca1 S8 Ca2 1_554 . 1_455 1_455 105.26(6) ?
    S8 Ca1 S2 Ga3 1_455 . 1_554 1_554 179.61(3) ?
    S4 Ca1 S5 Ga3 1_454 . 1_454 1_454 -62.52(4) ?
    S4 Ca1 S5 Ga4 1_454 . 1_454 1_454 35.72(5) ?
    S5 Ca1 S4 Ga1 1_454 . 1_454 1_454 170.74(5) ?
    S5 Ca1 S4 Ga2 1_454 . 1_454 1_454 -86.03(3) ?
    S5 Ca1 S4 Ca2 1_454 . 1_454 1_454 -3.70(8) ?
    S4 Ca1 S5 Ga3 1_454 . 3_555 3_555 90.16(7) ?
    S4 Ca1 S5 Ga4 1_454 . 3_555 3_555 -168.64(6) ?
    S5 Ca1 S4 Ga1 3_555 . 1_454 1_454 -152.37(6) ?
    S5 Ca1 S4 Ga2 3_555 . 1_454 1_454 -49.14(7) ?
    S5 Ca1 S4 Ca2 3_555 . 1_454 1_454 33.19(13) ?
    S4 Ca1 S7 Ga3 1_454 . 3_455 3_455 97.24(8) ?
    S7 Ca1 S4 Ga1 3_455 . 1_454 1_454 105.29(5) ?
    S7 Ca1 S4 Ga2 3_455 . 1_454 1_454 -151.48(3) ?
    S7 Ca1 S4 Ca2 3_455 . 1_454 1_454 -69.15(9) ?
    S4 Ca1 S8 Ga2 1_454 . 1_455 1_455 -128.79(4) ?
    S4 Ca1 S8 Ga4 1_454 . 1_455 1_455 122.55(3) ?
    S4 Ca1 S8 Ca2 1_454 . 1_455 1_455 40.50(7) ?
    S8 Ca1 S4 Ga1 1_455 . 1_454 1_454 39.47(5) ?
    S8 Ca1 S4 Ga2 1_455 . 1_454 1_454 142.70(3) ?
    S8 Ca1 S4 Ca2 1_455 . 1_454 1_454 -134.97(8) ?
    S5 Ca1 S5 Ga3 1_454 . 3_555 3_555 126.60(5) ?
    S5 Ca1 S5 Ga4 1_454 . 3_555 3_555 -132.21(4) ?
    S5 Ca1 S5 Ga3 3_555 . 1_454 1_454 137.15(4) ?
    S5 Ca1 S5 Ga4 3_555 . 1_454 1_454 -124.60(5) ?
    S5 Ca1 S7 Ga3 1_454 . 3_455 3_455 31.29(8) ?
    S7 Ca1 S5 Ga3 3_455 . 1_454 1_454 57.35(4) ?
    S7 Ca1 S5 Ga4 3_455 . 1_454 1_454 155.60(5) ?
    S5 Ca1 S8 Ga2 1_454 . 1_455 1_455 166.65(4) ?
    S5 Ca1 S8 Ga4 1_454 . 1_455 1_455 58.00(4) ?
    S5 Ca1 S8 Ca2 1_454 . 1_455 1_455 -24.06(9) ?
    S8 Ca1 S5 Ga3 1_455 . 1_454 1_454 4.92(6) ?
    S8 Ca1 S5 Ga4 1_455 . 1_454 1_454 103.16(5) ?
    S5 Ca1 S7 Ga3 3_555 . 3_455 3_455 -49.43(8) ?
    S7 Ca1 S5 Ga3 3_455 . 3_555 3_555 -156.82(5) ?
    S7 Ca1 S5 Ga4 3_455 . 3_555 3_555 -55.63(3) ?
    S5 Ca1 S8 Ga2 3_555 . 1_455 1_455 59.76(6) ?
    S5 Ca1 S8 Ga4 3_555 . 1_455 1_455 -48.89(4) ?
    S5 Ca1 S8 Ca2 3_555 . 1_455 1_455 -130.95(6) ?
    S8 Ca1 S5 Ga3 1_455 . 3_555 3_555 -105.41(6) ?
    S8 Ca1 S5 Ga4 1_455 . 3_555 3_555 -4.21(6) ?
    S7 Ca1 S8 Ga2 3_455 . 1_455 1_455 113.12(4) ?
    S7 Ca1 S8 Ga4 3_455 . 1_455 1_455 4.47(2) ?
    S7 Ca1 S8 Ca2 3_455 . 1_455 1_455 -77.59(6) ?
    S8 Ca1 S7 Ga3 1_455 . 3_455 3_455 169.08(8) ?
    S1 Ca2 S3 Ga1 . . 1_554 1_554 -40.82(6) ?
    S3 Ca2 S1 Ga3 1_554 . . . 155.55(4) ?
    S3 Ca2 S1 Ga4 1_554 . . . 71.61(4) ?
    S3 Ca2 S1 Ca1 1_554 . . . -55.44(7) ?
    S1 Ca2 S3 Ga1 . . 4_454 4_454 -114.19(4) ?
    S1 Ca2 S3 Ca2 . . 4_454 4_455 109.55(4) ?
    S3 Ca2 S1 Ga3 4_454 . . . -134.92(4) ?
    S3 Ca2 S1 Ga4 4_454 . . . 141.13(3) ?
    S3 Ca2 S1 Ca1 4_454 . . . 14.08(6) ?
    S1 Ca2 S4 Ga1 . . . . -154.26(4) ?
    S1 Ca2 S4 Ga2 . . . . 103.24(3) ?
    S1 Ca2 S4 Ca1 . . . 1_656 21.00(9) ?
    S4 Ca2 S1 Ga3 . . . . 23.68(4) ?
    S4 Ca2 S1 Ga4 . . . . -60.26(3) ?
    S4 Ca2 S1 Ca1 . . . . 172.69(5) ?
    S1 Ca2 S6 Ga1 . . . . 17.08(11) ?
    S1 Ca2 S6 Ga2 . . . 4_455 -100.72(10) ?
    S1 Ca2 S6 Ca2 . . . 4_555 140.07(9) ?
    S6 Ca2 S1 Ga3 . . . . -5.63(13) ?
    S6 Ca2 S1 Ga4 . . . . -89.57(10) ?
    S6 Ca2 S1 Ca1 . . . . 143.38(8) ?
    S1 Ca2 S6 Ga1 . . 4_455 4_455 136.61(3) ?
    S1 Ca2 S6 Ca2 . . 4_455 4_455 -124.02(3) ?
    S6 Ca2 S1 Ga3 4_455 . . . -61.56(4) ?
    S6 Ca2 S1 Ga4 4_455 . . . -145.50(3) ?
    S6 Ca2 S1 Ca1 4_455 . . . 87.45(5) ?
    S1 Ca2 S8 Ga2 . . . . -116.60(3) ?
    S1 Ca2 S8 Ga4 . . . . -11.41(2) ?
    S1 Ca2 S8 Ca1 . . . 1_655 71.92(6) ?
    S8 Ca2 S1 Ga3 . . . . 95.26(4) ?
    S8 Ca2 S1 Ga4 . . . . 11.32(2) ?
    S8 Ca2 S1 Ca1 . . . . -115.73(5) ?
    S3 Ca2 S3 Ga1 1_554 . 4_454 4_454 13.97(3) ?
    S3 Ca2 S3 Ca2 1_554 . 4_454 4_455 -122.30(3) ?
    S3 Ca2 S3 Ga1 4_454 . 1_554 1_554 -124.07(5) ?
    S3 Ca2 S4 Ga1 1_554 . . . 70.62(5) ?
    S3 Ca2 S4 Ga2 1_554 . . . -31.88(4) ?
    S3 Ca2 S4 Ca1 1_554 . . 1_656 -114.12(8) ?
    S4 Ca2 S3 Ga1 . . 1_554 1_554 75.36(6) ?
    S3 Ca2 S6 Ga1 1_554 . . . -147.66(3) ?
    S3 Ca2 S6 Ga2 1_554 . . 4_455 94.54(4) ?
    S3 Ca2 S6 Ca2 1_554 . . 4_555 -24.67(3) ?
    S6 Ca2 S3 Ga1 . . 1_554 1_554 131.51(4) ?
    S3 Ca2 S6 Ga1 1_554 . 4_455 4_455 -81.77(5) ?
    S3 Ca2 S6 Ca2 1_554 . 4_455 4_455 17.60(5) ?
    S6 Ca2 S3 Ga1 4_455 . 1_554 1_554 -168.56(4) ?
    S3 Ca2 S8 Ga2 1_554 . . . 108.02(3) ?
    S3 Ca2 S8 Ga4 1_554 . . . -146.80(3) ?
    S3 Ca2 S8 Ca1 1_554 . . 1_655 -63.47(6) ?
    S8 Ca2 S3 Ga1 . . 1_554 1_554 19.95(4) ?
    S3 Ca2 S4 Ga1 4_454 . . . -52.14(11) ?
    S3 Ca2 S4 Ga2 4_454 . . . -154.64(10) ?
    S3 Ca2 S4 Ca1 4_454 . . 1_656 123.12(10) ?
    S4 Ca2 S3 Ga1 . . 4_454 4_454 145.80(9) ?
    S4 Ca2 S3 Ca2 . . 4_454 4_455 9.54(12) ?
    S3 Ca2 S6 Ga1 4_454 . . . 146.44(3) ?
    S3 Ca2 S6 Ga2 4_454 . . 4_455 28.64(5) ?
    S3 Ca2 S6 Ca2 4_454 . . 4_555 -90.57(3) ?
    S6 Ca2 S3 Ga1 . . 4_454 4_454 83.93(4) ?
    S6 Ca2 S3 Ca2 . . 4_454 4_455 -52.34(4) ?
    S3 Ca2 S6 Ga1 4_454 . 4_455 4_455 -124.78(4) ?
    S3 Ca2 S6 Ca2 4_454 . 4_455 4_455 -25.41(3) ?
    S6 Ca2 S3 Ga1 4_455 . 4_454 4_454 160.16(3) ?
    S6 Ca2 S3 Ca2 4_455 . 4_454 4_455 23.89(3) ?
    S3 Ca2 S8 Ga2 4_454 . . . 154.19(4) ?
    S3 Ca2 S8 Ga4 4_454 . . . -100.62(4) ?
    S3 Ca2 S8 Ca1 4_454 . . 1_655 -17.29(9) ?
    S8 Ca2 S3 Ga1 . . 4_454 4_454 -34.53(5) ?
    S8 Ca2 S3 Ca2 . . 4_454 4_455 -170.80(4) ?
    S4 Ca2 S6 Ga1 . . . . -13.63(3) ?
    S4 Ca2 S6 Ga2 . . . 4_455 -131.43(5) ?
    S4 Ca2 S6 Ca2 . . . 4_555 109.36(3) ?
    S6 Ca2 S4 Ga1 . . . . 13.98(3) ?
    S6 Ca2 S4 Ga2 . . . . -88.53(3) ?
    S6 Ca2 S4 Ca1 . . . 1_656 -170.76(8) ?
    S4 Ca2 S6 Ga1 . . 4_455 4_455 49.94(4) ?
    S4 Ca2 S6 Ca2 . . 4_455 4_455 149.31(3) ?
    S6 Ca2 S4 Ga1 4_455 . . . -65.96(3) ?
    S6 Ca2 S4 Ga2 4_455 . . . -168.46(3) ?
    S6 Ca2 S4 Ca1 4_455 . . 1_656 109.30(8) ?
    S4 Ca2 S8 Ga2 . . . . -25.94(2) ?
    S4 Ca2 S8 Ga4 . . . . 79.25(3) ?
    S4 Ca2 S8 Ca1 . . . 1_655 162.58(6) ?
    S8 Ca2 S4 Ga1 . . . . 128.13(3) ?
    S8 Ca2 S4 Ga2 . . . . 25.63(2) ?
    S8 Ca2 S4 Ca1 . . . 1_656 -56.61(8) ?
    S6 Ca2 S6 Ga1 . . 4_455 4_455 -23.74(4) ?
    S6 Ca2 S6 Ca2 . . 4_455 4_455 75.63(3) ?
    S6 Ca2 S6 Ga1 4_455 . . . 74.59(3) ?
    S6 Ca2 S6 Ga2 4_455 . . 4_455 -43.21(4) ?
    S6 Ca2 S6 Ca2 4_455 . . 4_555 -162.43(3) ?
    S6 Ca2 S8 Ga2 . . . . 39.37(3) ?
    S6 Ca2 S8 Ga4 . . . . 144.56(3) ?
    S6 Ca2 S8 Ca1 . . . 1_655 -132.12(6) ?
    S8 Ca2 S6 Ga1 . . . . -77.71(4) ?
    S8 Ca2 S6 Ga2 . . . 4_455 164.48(4) ?
    S8 Ca2 S6 Ca2 . . . 4_555 45.27(3) ?
    S6 Ca2 S8 Ga2 4_455 . . . -57.78(7) ?
    S6 Ca2 S8 Ga4 4_455 . . . 47.41(7) ?
    S6 Ca2 S8 Ca1 4_455 . . 1_655 130.74(7) ?
    S8 Ca2 S6 Ga1 . . 4_455 4_455 80.03(8) ?
    S8 Ca2 S6 Ca2 . . 4_455 4_455 179.40(6) ?
