# Supplementary material for: A novel monoclinic phase of impurity-doped CaGa2S4 as a phosphor with high emission intensity
Source: Acta Crystallogr Sect E Struct Rep Online. 2012 May 12;68(Pt 6):i42. doi: 10.1107/S1600536812019113 (PMC3379052; doi:10.1107/S1600536812019113)
Supplement: Supplementary file 2 [file e-68-00i42-Isup2.hkl]

# 
# h,k,l, Fc-squared, Fo-squared, sigma(Fo-squared) and status flag 
# 
data_I
_shelx_title '  _20111221-X-1' 
_shelx_refln_list_code          4 
_shelx_F_calc_maximum      392.15 
_exptl_crystal_F_000      1168.00 
_reflns_d_resolution_high  0.7705 
 
loop_ 
 _symmetry_equiv_pos_as_xyz 
 'x, y, z' 
 '-x+1/2, y+1/2, -z' 
 '-x, -y, -z' 
 'x-1/2, -y-1/2, z' 
 
_cell_length_a     6.8411 
_cell_length_b    27.0691 
_cell_length_c     7.2306 
_cell_angle_alpha  90.000 
_cell_angle_beta  109.413 
_cell_angle_gamma  90.000 
 
_shelx_F_squared_multiplier     1.000 
 
loop_ 
 _refln_index_h 
 _refln_index_k 
 _refln_index_l 
 _refln_F_squared_calc 
 _refln_F_squared_meas 
 _refln_F_squared_sigma 
 _refln_observed_status 
   2   0   0     1485.23     1718.07     96.66 o 
   4   0   0     2489.84     2435.25    139.42 o 
   6   0   0    46551.53    44888.84    967.83 o 
   8   0   0       88.43      118.05    244.39 o 
   1   1   0      418.40      363.89     51.34 o 
   2   1   0    10008.96    10176.46    152.14 o 
   3   1   0     2179.42     2148.94     80.84 o 
   4   1   0     5175.16     4897.31    258.29 o 
   5   1   0       66.52       60.75     42.19 o 
   6   1   0     2003.79     1817.95    396.52 o 
   7   1   0      688.02      646.14    512.95 o 
   8   1   0      391.01      399.85    426.67 o 
   1   2   0        0.66        3.23     31.50 o 
   2   2   0     1818.84     1714.15     61.38 o 
   3   2   0    23272.49    21566.71    239.35 o 
   4   2   0    26395.65    24645.74    364.41 o 
   5   2   0     3578.91     3411.31    173.45 o 
   6   2   0      101.43       43.15     55.95 o 
   7   2   0     2715.64     2518.34    328.99 o 
   8   2   0       58.13      126.23    167.66 o 
   1   3   0    17556.63    15766.61    316.75 o 
   2   3   0      146.49      148.71     39.46 o 
   3   3   0       88.04       74.68     66.97 o 
   4   3   0     2526.38     2462.65    114.84 o 
   5   3   0     5801.76     5707.46    395.99 o 
   6   3   0      454.93      443.26    122.93 o 
   7   3   0     1959.42     1965.14    380.91 o 
   8   3   0      798.93      700.58    483.40 o 
   1   4   0     3852.18     3599.23     85.03 o 
   2   4   0    13180.70    13480.68    163.71 o 
   3   4   0   128429.86   117299.19   1835.36 o 
   4   4   0    28489.36    26956.98    461.62 o 
   5   4   0     2712.65     2579.75    279.93 o 
   6   4   0     4772.01     5026.05    289.45 o 
   7   4   0     1492.92     1317.36    540.72 o 
   8   4   0     1588.83     1261.27    234.71 o 
   1   5   0      633.57      710.85     57.97 o 
   2   5   0    27219.86    25843.54    297.70 o 
   3   5   0     2531.90     2570.22     89.83 o 
   4   5   0     4007.91     4077.53    166.79 o 
   5   5   0       13.51       39.51     91.86 o 
   6   5   0       41.65       73.40    134.40 o 
   7   5   0       63.61      969.68    585.85 o 
   8   5   0       19.64      126.28    209.16 o 
   0   6   0    37355.75    34983.04    918.39 o 
   1   6   0    24438.51    22174.47    480.07 o 
   2   6   0     1668.01     1389.13     62.00 o 
   3   6   0     3569.92     3631.00    111.69 o 
   4   6   0     9748.27    10407.08    406.88 o 
   5   6   0     1682.40     1472.78     98.95 o 
   6   6   0    10661.59    11628.21    434.61 o 
   7   6   0    14959.26    14421.96    676.48 o 
   8   6   0     3822.03     3449.05    327.50 o 
   1   7   0    31413.90    29411.89    533.46 o 
   2   7   0    22528.39    21692.34    205.37 o 
   3   7   0    24911.69    24642.67    315.83 o 
   4   7   0     3848.25     3493.76    199.51 o 
   5   7   0      199.15      312.85    158.52 o 
   6   7   0     6207.80     6649.40    538.84 o 
   7   7   0       13.60       57.53    145.54 o 
   8   7   0     1714.24     1700.07    340.12 o 
   0   8   0     1710.85     1570.76     74.99 o 
   1   8   0     8212.36     8205.01    357.54 o 
   2   8   0     2269.81     2120.88     82.38 o 
   3   8   0    13911.22    14311.73    200.59 o 
   4   8   0     4634.04     4438.00    148.87 o 
   5   8   0        6.31       27.01     60.90 o 
   6   8   0       24.07       47.46    103.58 o 
   7   8   0       12.40      392.64    345.00 o 
   8   8   0      530.12      713.96    222.61 o 
   1   9   0      711.66      603.80     63.30 o 
   2   9   0     7321.86     6697.32    142.41 o 
   3   9   0    14688.45    14232.92    298.39 o 
   4   9   0     7745.08     8143.75    235.88 o 
   5   9   0      340.27      278.85     66.74 o 
   6   9   0    10438.12     9971.59    532.96 o 
   7   9   0    12264.63    11555.57    535.88 o 
   8   9   0     4266.50     4195.25    458.51 o 
   0  10   0    67275.19    64053.54   1459.54 o 
   1  10   0      127.80       92.76     40.51 o 
   2  10   0       29.61       -4.26     31.10 o 
   3  10   0    24565.32    24284.48    332.18 o 
   4  10   0      700.28      659.07     96.17 o 
   5  10   0     6232.69     5810.60    279.35 o 
   6  10   0     2234.74     2963.39    423.55 o 
   7  10   0      124.52      130.62    173.47 o 
   1  11   0    16960.38    15837.32    321.73 o 
   2  11   0     4787.76     4410.75    108.03 o 
   3  11   0     5792.42     5994.81    136.15 o 
   4  11   0     9527.84     9640.50    254.14 o 
   5  11   0    22491.82    25584.91    566.63 o 
   6  11   0     2522.99     2236.56    248.49 o 
   7  11   0       99.06       54.02    145.18 o 
   0  12   0     3845.51     3839.60    112.12 o 
   1  12   0      740.17      697.56    173.78 o 
   2  12   0     3796.88     3518.77     94.96 o 
   3  12   0      393.00      380.10     57.03 o 
   4  12   0      934.23      901.61    103.07 o 
   5  12   0      120.33      155.17    201.14 o 
   6  12   0      672.68      609.70    145.64 o 
   7  12   0     3549.96     3223.38    367.42 o 
   1  13   0    62527.34    57714.23    468.18 o 
   2  13   0     5558.05     5094.80    102.23 o 
   3  13   0      462.25      463.91     66.09 o 
   4  13   0     3242.15     3168.88    176.19 o 
   5  13   0    26959.07    29410.86    887.84 o 
   6  13   0     2294.31     2134.11    202.06 o 
   7  13   0      275.04      177.34    212.40 o 
   0  14   0    10252.46    10480.22    260.45 o 
   1  14   0     1678.96     1521.18     76.61 o 
   2  14   0      866.46      902.87     99.69 o 
   3  14   0     2180.13     2214.30    124.22 o 
   4  14   0        1.05       30.97     39.85 o 
   5  14   0     5265.79     7659.36   1174.38 o 
   6  14   0      129.82      248.18    217.03 o 
   7  14   0     1623.76     1382.02    194.60 o 
   1  15   0      510.46      480.24     54.61 o 
   2  15   0     2881.87     2837.16    125.04 o 
   3  15   0     1233.26      890.73     91.80 o 
   4  15   0    11323.74    11847.39    447.59 o 
   5  15   0       75.39       78.34     87.38 o 
   6  15   0       89.99       75.54     80.09 o 
   7  15   0     1714.94     1309.84    187.55 o 
   0  16   0      717.88      581.53     64.76 o 
   1  16   0     1922.32     1608.37     74.40 o 
   2  16   0      313.04      345.64     78.27 o 
   3  16   0     5058.18     4879.35    273.43 o 
   4  16   0    24404.37    27043.15   1165.78 o 
   5  16   0     3771.21     3875.56    232.90 o 
   6  16   0    11221.51    11427.00    466.85 o 
   7  16   0       70.00       27.37    110.60 o 
   1  17   0      180.62      512.83    330.21 o 
   2  17   0    21251.42    21314.19    764.76 o 
   3  17   0     3549.61     2731.60    283.08 o 
   4  17   0     2059.69     1850.51    284.25 o 
   5  17   0     5011.62     4697.88    325.09 o 
   6  17   0      735.49     1006.22    472.06 o 
   7  17   0      671.33      805.57    183.85 o 
   0  18   0     1215.13     1176.17     92.88 o 
   1  18   0    37254.88    31383.64    367.58 o 
   2  18   0      619.17      528.31     89.20 o 
   3  18   0     6154.74     5719.76    329.60 o 
   4  18   0      619.16      522.01    102.87 o 
   5  18   0     1963.15     1803.68    158.93 o 
   6  18   0      403.03      296.39    147.18 o 
   7  18   0     4317.91     4258.83    501.98 o 
   1  19   0    21672.48    18011.54    463.73 o 
   2  19   0     1993.85     1945.80    109.46 o 
   3  19   0     3334.41     3863.10    346.89 o 
   4  19   0      260.34      229.93     99.85 o 
   5  19   0       29.61      102.09    142.38 o 
   6  19   0     1678.68     1560.77    168.56 o 
   7  19   0    14705.19    14115.63   1737.25 o 
   0  20   0    11775.75    11297.55    328.90 o 
   1  20   0     1094.92      875.34     72.03 o 
   2  20   0     1871.78     1851.06    103.97 o 
   3  20   0    26759.48    27433.05   1119.40 o 
   4  20   0     9729.43    10497.18    397.01 o 
   5  20   0       62.28       53.55     79.91 o 
   6  20   0        2.85       -6.06    161.93 o 
   1  21   0     5381.80     4982.08    381.76 o 
   2  21   0     4770.78     4861.51    256.40 o 
   3  21   0     2142.78     2511.77    172.34 o 
   4  21   0      624.98      543.73    114.50 o 
   5  21   0      587.74      611.23    110.63 o 
   6  21   0      322.10      201.21    226.62 o 
   0  22   0     1871.24     1619.67    112.66 o 
   1  22   0        0.38      206.53    263.76 o 
   2  22   0    15212.68    13884.17   1626.74 o 
   3  22   0     3820.31     4025.20    220.23 o 
   4  22   0     3725.87     3516.18    238.53 o 
   5  22   0     1254.61     1031.97    182.20 o 
   6  22   0      123.27       82.34    158.17 o 
   1  23   0     7453.10     6315.56    523.23 o 
   2  23   0     6964.93     6547.54    439.74 o 
   3  23   0     1739.03     1626.50    142.60 o 
   4  23   0     8730.13     7994.68    539.59 o 
   5  23   0      551.12      533.16    233.28 o 
   6  23   0     2385.66     2423.94    336.23 o 
   0  24   0    34179.48    33317.93   4788.03 o 
   1  24   0     5953.90     5425.42    782.88 o 
   2  24   0      912.45     1080.27    241.85 o 
   3  24   0     4969.73     4737.86    359.29 o 
   4  24   0     1555.56     1090.73    222.24 o 
   5  24   0      446.31      463.42    204.95 o 
   6  24   0     1770.25     2053.22    321.17 o 
   1  25   0    10144.02     9599.52    428.02 o 
   2  25   0     9990.58    11477.08    915.55 o 
   3  25   0     2109.98     1741.02    544.00 o 
   4  25   0     4456.04     3718.56    296.92 o 
   5  25   0      325.70       79.71    144.83 o 
   0  26   0       18.50       39.72     75.77 o 
   1  26   0      283.38      352.62    144.35 o 
   2  26   0     2158.31     2023.19    224.28 o 
   3  26   0    10116.47     9687.91    617.44 o 
   4  26   0    10015.93    10453.96    755.94 o 
   5  26   0     3349.42     2919.04    391.81 o 
   1  27   0     3680.44     3706.94    700.50 o 
   2  27   0      155.72      283.66    235.37 o 
   3  27   0        3.38       19.48    109.39 o 
   4  27   0     1306.37      968.59    200.83 o 
   5  27   0      744.63      415.42    194.33 o 
   0  28   0     4684.64     4419.12    741.22 o 
   2  28   0     7236.74     6636.01    411.76 o 
   3  28   0      714.63      715.64    169.80 o 
   4  28   0     2169.23     1083.40    289.74 o 
   5  28   0      589.26      566.89    190.21 o 
   1  29   0     2112.10     1516.28    382.86 o 
   2  29   0    11236.13     9246.06    613.86 o 
   3  29   0     3783.19     3131.45    332.09 o 
   4  29   0     4320.65     3630.70    340.27 o 
   0  30   0     1350.34      832.52    447.00 o 
   1  30   0     1403.57     1072.25    388.22 o 
   2  30   0      223.49      168.25    268.67 o 
   3  30   0        9.52      163.14    339.94 o 
   4  30   0       32.63       77.00    152.31 o 
   1  31   0       90.86      113.47    238.83 o 
   2  31   0      591.25     1069.71    573.83 o 
   3  31   0     3874.60     3091.35    487.56 o 
   0  32   0     6419.71     4934.19    822.17 o 
   1  32   0     2154.03     1817.21    387.68 o 
   2  32   0     6621.96     5414.52    670.20 o 
   3  32   0      556.69      708.07    304.57 o 
   1  33   0      740.04      604.47    242.59 o 
   2  33   0       33.17       69.03    228.15 o 
   0  34   0      379.27      233.11    341.20 o 
   1  34   0       42.45       38.81    211.81 o 
   2  34   0        3.10      -22.17    181.82 o 
  -8   0   1      238.89       92.35    189.80 o 
  -4   0   1     7347.17     7317.08    171.23 o 
  -2   0   1    11816.43    11798.44    317.78 o 
   2   0   1     6442.19     5788.51    183.25 o 
   4   0   1    24928.25    24986.98    693.56 o 
   6   0   1     4877.17     5091.63    285.28 o 
  -8   1   1     2369.95     2178.75    317.08 o 
  -7   1   1     2854.41     2944.21    329.68 o 
  -6   1   1     7319.61     7093.76    462.66 o 
  -5   1   1       93.92       88.66    124.45 o 
  -4   1   1    13778.41    14596.92    346.69 o 
  -3   1   1     9911.29    10196.90    196.09 o 
  -2   1   1    21375.32    20700.47    269.69 o 
  -1   1   1       34.05       31.91     28.79 o 
   1   1   1    13000.25    11921.96    166.36 o 
   2   1   1    13860.87    13186.82    177.20 o 
   3   1   1      387.38      391.78     80.34 o 
   4   1   1     3434.42     3310.82    157.27 o 
   5   1   1      360.05      202.60     60.22 o 
   6   1   1     1043.03     1196.42    112.47 o 
   7   1   1     1326.58     1533.90    301.22 o 
  -8   2   1       18.79       71.65    158.28 o 
  -7   2   1     4536.53     4129.50    478.83 o 
  -6   2   1     7887.39     9155.96    623.00 o 
  -5   2   1      295.99      288.55     53.84 o 
  -4   2   1    13794.65    14039.36    200.52 o 
  -3   2   1    15854.75    15808.39    506.61 o 
  -2   2   1    24199.50    23163.02    268.90 o 
  -1   2   1     6119.09     5853.20    109.87 o 
   0   2   1    15412.29    15050.79    252.89 o 
   1   2   1    28041.84    25851.49    371.24 o 
   2   2   1     3667.61     3628.70    100.95 o 
   3   2   1     9335.39     9117.84    197.70 o 
   4   2   1    18788.87    17428.80    495.88 o 
   5   2   1     4453.19     4590.75    345.90 o 
   6   2   1     1504.31     1371.86    110.45 o 
   7   2   1     7547.88     6763.33    640.21 o 
  -8   3   1       86.26      206.87    221.80 o 
  -7   3   1     1026.81     1185.84    267.60 o 
  -5   3   1       38.89       13.49     22.35 o 
  -4   3   1    36951.31    37928.05    399.72 o 
  -3   3   1     1805.38     1749.39     86.68 o 
  -2   3   1    13310.35    12495.95    260.16 o 
  -1   3   1      529.58      538.93     53.17 o 
   0   3   1    15660.78    15349.94    308.66 o 
   1   3   1    18988.48    18353.91    212.82 o 
   2   3   1    11087.41    11181.23    144.09 o 
   3   3   1      512.03      489.34     70.97 o 
   4   3   1    20112.49    19712.88    407.08 o 
   5   3   1    20780.36    19562.12    510.39 o 
   6   3   1     1475.17     1404.59    136.62 o 
   7   3   1      372.80      191.14    367.62 o 
  -8   4   1     4043.29     3956.47    419.45 o 
  -7   4   1      425.69      401.15    280.81 o 
  -6   4   1     8794.83     9044.87    740.13 o 
  -5   4   1    11358.27    12115.15    273.80 o 
  -4   4   1     1050.07     1176.79    164.49 o 
  -3   4   1    15438.05    15293.21    344.09 o 
  -2   4   1    29696.58    27856.86    395.98 o 
  -1   4   1     2703.07     2500.47    109.00 o 
   0   4   1     8835.35     8812.75    162.53 o 
   1   4   1    71622.21    65661.24    814.52 o 
   2   4   1        8.52       22.94     46.25 o 
   3   4   1      305.26      284.38     70.91 o 
   4   4   1     3246.74     3323.38    284.42 o 
   5   4   1       63.82      127.21     73.90 o 
   6   4   1     7491.66     8283.78    621.73 o 
   7   4   1       54.41       23.51    106.92 o 
  -8   5   1     1018.55     1106.24    246.95 o 
  -7   5   1       45.84       43.69     85.53 o 
  -6   5   1     1279.17     1002.32    185.23 o 
  -5   5   1     9529.52     9332.11    328.39 o 
  -4   5   1     4153.60     4102.31    199.15 o 
  -3   5   1      568.44      543.50     66.09 o 
  -2   5   1     1996.66     1806.71     68.97 o 
  -1   5   1     1471.34     1382.96     98.73 o 
   0   5   1     8065.19     7702.05    164.54 o 
   1   5   1    21681.68    20339.93    331.24 o 
   2   5   1    17588.34    16932.99    312.42 o 
   3   5   1     2072.02     1762.90    113.96 o 
   4   5   1    13737.22    13669.51    495.88 o 
   5   5   1     1292.55     1256.89    119.63 o 
   6   5   1     4623.39     5435.39    457.99 o 
   7   5   1      527.13      405.83    371.91 o 
  -8   6   1      741.35      846.28    325.53 o 
  -7   6   1       13.18       78.58    209.59 o 
  -6   6   1       15.92       36.69     89.40 o 
  -5   6   1     4501.96     4599.59    193.44 o 
  -4   6   1     1789.47     1756.34    168.02 o 
  -3   6   1     3373.13     3568.43     81.65 o 
  -2   6   1    59807.64    57358.08    617.93 o 
  -1   6   1    23813.90    22539.03    371.50 o 
   0   6   1      134.92      137.36     62.02 o 
   1   6   1    51594.79    49141.62    521.01 o 
   2   6   1      311.26      257.87     72.65 o 
   3   6   1     5444.09     5092.22    149.93 o 
   4   6   1     5929.38     6061.01    444.30 o 
   5   6   1        0.56       10.26     39.11 o 
   6   6   1      574.25      871.92    225.33 o 
   7   6   1     1438.76     1409.91    287.32 o 
  -8   7   1      708.40      767.38    189.55 o 
  -7   7   1    29706.22    32576.27   1674.09 o 
  -6   7   1     6723.90     6953.25    381.79 o 
  -5   7   1     2976.24        0.22     27.15 o 
  -4   7   1       46.23       44.10     50.41 o 
  -3   7   1     1730.19     1736.65     66.44 o 
  -2   7   1       42.69       -0.20     42.79 o 
  -1   7   1    26943.46    26050.62    452.97 o 
   0   7   1    48437.16    43274.73    904.68 o 
   1   7   1     3248.49     3161.22    120.27 o 
   2   7   1     1927.93     1920.80     79.34 o 
   3   7   1      441.62      434.77     79.83 o 
   4   7   1      117.10      210.09     69.07 o 
   5   7   1       41.85       35.15     70.14 o 
   6   7   1      689.18      668.47    154.82 o 
   7   7   1     2614.70     2807.85    406.40 o 
  -8   8   1      531.00      488.37    210.39 o 
  -7   8   1      159.94       85.71    155.92 o 
  -6   8   1    11742.57    12478.52    614.11 o 
  -5   8   1     2426.87      522.93   1127.62 o 
  -4   8   1    10879.80    10792.77    236.22 o 
  -3   8   1     4218.27     4091.28    102.83 o 
  -2   8   1    42161.69    41456.51    425.91 o 
  -1   8   1     5802.72     5177.44    275.25 o 
   0   8   1    21726.49    18201.40    387.72 o 
   1   8   1    11241.86    10587.88    310.67 o 
   2   8   1      385.88      407.71     60.39 o 
   3   8   1    37646.63    36364.48    386.48 o 
   4   8   1    10162.45    10238.68    249.97 o 
   5   8   1     4112.04     3827.44    176.96 o 
   6   8   1      117.72      138.06    136.80 o 
   7   8   1      493.13      457.91    487.49 o 
  -8   9   1       53.96       41.48    101.95 o 
  -7   9   1      286.42      227.61    204.46 o 
  -6   9   1      641.66      940.04    513.01 o 
  -5   9   1     2244.54     1933.82    205.40 o 
  -4   9   1    11921.03    12016.23    639.34 o 
  -3   9   1    26750.24    25494.29    348.28 o 
  -2   9   1     5329.24     5513.16    125.20 o 
  -1   9   1     1927.42     1934.77    124.90 o 
   0   9   1     4266.58     4099.89     83.40 o 
   1   9   1     1189.48     1090.39     66.25 o 
   2   9   1     1445.97     1254.03     75.20 o 
   3   9   1      101.74       63.81     41.39 o 
   4   9   1     1292.18     1125.34    104.14 o 
   5   9   1     2051.56     2195.93    146.51 o 
   6   9   1     2973.10     3415.48    387.04 o 
   7   9   1     1728.81     1507.06    324.19 o 
  -8  10   1      675.54     1053.50    230.16 o 
  -7  10   1      616.69      340.51    223.91 o 
  -6  10   1     2653.68     2925.70    213.47 o 
  -5  10   1     5195.51     4946.87    168.82 o 
  -4  10   1      744.05      791.52     70.74 o 
  -3  10   1     2774.94     2491.98     92.50 o 
  -2  10   1    11082.34    11351.56    132.21 o 
  -1  10   1     8084.16     7745.09    181.47 o 
   0  10   1    12508.27    11779.53    311.16 o 
   1  10   1    15821.58    14996.05    238.07 o 
   2  10   1    13826.11    14063.04    324.94 o 
   3  10   1      950.93      850.15     82.59 o 
   4  10   1    26879.39    27341.03    652.78 o 
   5  10   1     3698.96     4040.39    295.41 o 
   6  10   1    16760.92    16725.54    713.01 o 
   7  10   1     1713.61     1754.29    498.05 o 
  -8  11   1     5696.28     5099.88    371.28 o 
  -7  11   1      234.99      182.33    261.30 o 
  -6  11   1       11.40       22.64     84.62 o 
  -5  11   1       76.47       62.79     35.74 o 
  -4  11   1     6118.39     5885.42    163.65 o 
  -3  11   1    39727.81    37504.05    543.77 o 
  -2  11   1        1.79       -1.57     19.30 o 
  -1  11   1     5213.29     4993.20    186.80 o 
   0  11   1      263.07      232.22     44.54 o 
   1  11   1     4767.02     4585.63    125.73 o 
   2  11   1     2393.79     1999.42     79.41 o 
   3  11   1     8663.98     7797.68    499.47 o 
   4  11   1     3847.34     3276.85    293.29 o 
   5  11   1      430.55      747.42    250.71 o 
   6  11   1     2551.58     3558.37    644.32 o 
   7  11   1     3044.84     2673.11    324.38 o 
  -8  12   1        3.26        8.05    101.65 o 
  -7  12   1    12584.89    12981.14    530.50 o 
  -6  12   1     3438.91     3417.03    297.00 o 
  -5  12   1      631.33      549.75    107.50 o 
  -4  12   1     4836.86     4184.52    144.97 o 
  -3  12   1    47697.48    47024.46    666.25 o 
  -2  12   1        9.27      -11.32     32.63 o 
  -1  12   1      620.25      544.48     87.69 o 
   0  12   1     9074.84     8586.99    138.79 o 
   1  12   1     8826.18     8282.44    158.33 o 
   2  12   1    12581.98    12245.15    232.27 o 
   3  12   1     3142.70     2830.36    202.59 o 
   4  12   1     4874.99     4533.12    404.67 o 
   5  12   1    12863.97    13093.72    892.08 o 
   6  12   1      225.74      347.30    194.00 o 
   7  12   1     5810.50     6310.82    582.23 o 
  -8  13   1      968.13      932.78    237.79 o 
  -7  13   1      322.29      231.30    303.25 o 
  -6  13   1     5903.23     5816.52    383.97 o 
  -5  13   1      741.10      686.54    138.19 o 
  -4  13   1     4754.77     4713.19    160.38 o 
  -3  13   1       23.53       -7.77     42.61 o 
  -2  13   1      537.58      576.98     55.80 o 
  -1  13   1      246.32      173.06     74.60 o 
   0  13   1    26743.38    24091.01    751.12 o 
   1  13   1    37820.72    32890.16   1169.02 o 
   2  13   1     4108.77     3740.13    174.59 o 
   3  13   1     1408.19     1221.58    133.25 o 
   4  13   1      110.74       70.03    135.12 o 
   5  13   1     9994.54    10722.98    515.33 o 
   6  13   1        0.93       29.70     80.34 o 
   7  13   1     2467.52     2512.61    325.34 o 
  -7  14   1     4206.54     4100.15    472.54 o 
  -6  14   1     3288.21     3268.90    244.17 o 
  -5  14   1    17348.92    18280.46    722.69 o 
  -4  14   1      629.40      455.31     69.13 o 
  -3  14   1    12423.80    13486.11    241.52 o 
  -2  14   1     3150.77     2739.32     74.92 o 
  -1  14   1      833.66      686.03     39.57 o 
   0  14   1     2857.78     2717.67     74.39 o 
   1  14   1    58693.70    53726.10    439.44 o 
   2  14   1    11998.48    12539.47    342.03 o 
   3  14   1    14382.97    15083.78    351.52 o 
   4  14   1     7924.69     7680.14    458.90 o 
   5  14   1     3077.28     3830.28    274.73 o 
   6  14   1      116.15       77.31     96.20 o 
   7  14   1     1685.26     1935.45    231.26 o 
  -7  15   1     2694.76     2523.15    301.76 o 
  -6  15   1     2518.01     2199.48    220.28 o 
  -5  15   1     5119.44     5550.26    610.69 o 
  -4  15   1     2258.90     1913.48    112.57 o 
  -3  15   1      626.67      493.04     91.57 o 
  -2  15   1     5819.33     5298.34    175.75 o 
  -1  15   1     5825.33     4906.74    230.47 o 
   0  15   1     1272.66     1083.26     89.83 o 
   1  15   1     2991.85     2829.17     94.80 o 
   2  15   1    18550.21    20529.21    777.06 o 
   3  15   1     7686.43     6918.33    310.01 o 
   4  15   1     7994.97     8455.85    327.05 o 
   5  15   1     4219.28     3571.21    264.14 o 
   6  15   1      801.95      815.39    191.05 o 
   7  15   1      721.69      785.75    314.88 o 
  -7  16   1     1106.16     1144.05    159.43 o 
  -6  16   1       94.25       71.77     87.40 o 
  -5  16   1     1198.81      721.61    130.98 o 
  -4  16   1     7472.98     7726.34    458.12 o 
  -3  16   1     7205.31     7550.17    190.07 o 
  -2  16   1    17701.98    17272.13    308.36 o 
  -1  16   1    25721.26    24643.68    468.90 o 
   0  16   1    33610.88    29872.99    407.37 o 
   1  16   1       16.93       13.90     34.79 o 
   2  16   1     2307.78     2200.12    198.09 o 
   3  16   1     9469.32    10145.13    393.72 o 
   4  16   1     4496.87     5561.37    832.49 o 
   5  16   1     5546.54     5078.79    300.75 o 
   6  16   1     3086.65     3083.62    285.98 o 
   7  16   1     1158.48      804.11    198.88 o 
  -7  17   1     4609.30     4529.44    423.08 o 
  -6  17   1      584.74      405.88     93.52 o 
  -5  17   1     6182.43     6009.22    270.39 o 
  -4  17   1      478.64      369.12    137.61 o 
  -3  17   1      154.92       94.66     44.36 o 
  -2  17   1     2224.27     1807.77    167.47 o 
  -1  17   1      493.50      431.00     32.44 o 
   1  17   1      391.10      286.74     66.79 o 
   2  17   1       79.40       63.59     62.98 o 
   3  17   1      267.21      243.78    126.30 o 
   4  17   1     2292.43     2146.71    292.16 o 
   5  17   1     5324.41     5402.18    331.16 o 
   6  17   1     1393.76     1287.43    194.62 o 
  -6  18   1       20.70       34.11     80.71 o 
  -5  18   1    10733.07     9697.53    419.50 o 
  -4  18   1      769.82      689.42    178.03 o 
  -3  18   1       21.40       22.97     31.43 o 
  -2  18   1    22734.32    22801.95    429.60 o 
  -1  18   1     1345.41     1075.44    175.11 o 
   0  18   1     1378.85     1357.92    211.53 o 
   1  18   1    17961.71    18010.62    417.28 o 
   2  18   1       13.15       59.26     78.25 o 
   3  18   1    12975.79    13547.50    352.10 o 
   4  18   1    11522.52    12420.46    330.80 o 
   5  18   1      553.63      611.39    159.28 o 
   6  18   1      444.31      432.96    166.68 o 
  -7  19   1       23.29      -18.82    164.70 o 
  -6  19   1      109.07       36.93    115.04 o 
  -5  19   1     1083.91      826.06    124.53 o 
  -4  19   1     4686.04     4520.62    198.55 o 
  -3  19   1     1512.57     1605.97     83.67 o 
  -2  19   1     1660.51     1195.26     89.78 o 
  -1  19   1    14078.49    13113.71    317.01 o 
   0  19   1     5828.66     6422.04    189.29 o 
   1  19   1     2034.77     1458.94    120.36 o 
   2  19   1     1460.16     1325.92    157.41 o 
   3  19   1      517.71      574.73    123.23 o 
   4  19   1      972.47     1138.62    198.68 o 
   5  19   1     3134.93     3277.30    599.44 o 
   6  19   1     1388.74      907.05    172.28 o 
  -7  20   1       48.58       -6.32    177.51 o 
  -6  20   1     4999.77     5006.12    575.13 o 
  -5  20   1     1064.38      962.58    186.69 o 
  -4  20   1     3025.72     3318.69    180.85 o 
  -3  20   1     1831.64     1710.85    132.16 o 
  -2  20   1     6681.96     4848.46    884.48 o 
  -1  20   1     4451.25     3459.35    184.77 o 
   0  20   1       68.97       76.36     48.40 o 
   1  20   1     7327.13     6767.35    478.21 o 
   2  20   1      456.23      620.61    124.93 o 
   3  20   1     1916.75     1941.03    316.80 o 
   4  20   1     6143.01     6402.11    384.07 o 
   5  20   1    12982.29    12881.23    362.73 o 
   6  20   1       61.31      127.53    102.83 o 
  -6  21   1      156.22      131.71    232.85 o 
  -5  21   1    13548.98    14974.50    718.30 o 
  -4  21   1     7943.17     8443.63    394.39 o 
  -3  21   1     6663.23     6451.11    412.42 o 
  -2  21   1     4997.92     4677.91    306.86 o 
  -1  21   1       60.87        6.80     26.85 o 
   0  21   1     1022.23     1170.83     74.91 o 
   1  21   1    10381.24    10355.76    248.44 o 
   2  21   1    16296.26    16814.13    342.19 o 
   3  21   1    10585.26    11261.21    394.31 o 
   4  21   1     9202.35     9221.30    399.82 o 
   5  21   1     1266.12     1438.04    223.56 o 
   6  21   1      197.88       82.51     79.91 o 
  -6  22   1      350.35      281.82    221.96 o 
  -5  22   1     2001.11     1728.80    270.97 o 
  -4  22   1     1446.21     1171.70    214.77 o 
  -3  22   1    16891.16    15381.16    626.36 o 
  -2  22   1     2239.90     2162.39    230.67 o 
  -1  22   1      688.34      513.04     27.68 o 
   0  22   1      585.61      559.94     97.61 o 
   1  22   1     2735.34     2722.76    118.09 o 
   2  22   1     3575.67     3182.78    221.44 o 
   3  22   1      234.87      126.36     80.29 o 
   4  22   1     3012.51     2764.24    219.81 o 
   5  22   1      135.30      114.62    166.73 o 
   6  22   1      418.77      275.69    286.40 o 
  -6  23   1       63.02       53.53    159.20 o 
  -5  23   1      122.82      158.61    180.65 o 
  -4  23   1      714.40      577.42    220.02 o 
  -3  23   1     3318.26     2737.96    246.63 o 
  -2  23   1      623.66      624.06    150.70 o 
  -1  23   1    17685.05    18035.55    908.41 o 
   0  23   1     4708.97     4711.59    294.72 o 
   2  23   1     7361.60     7192.60    295.68 o 
   3  23   1       52.06      107.29     80.81 o 
   4  23   1      714.12      842.85    124.40 o 
   5  23   1     8612.34     8335.25    723.41 o 
  -6  24   1     2408.31     2361.84    326.78 o 
  -5  24   1     1637.36     1715.87    262.47 o 
  -4  24   1     3914.74     3821.15    334.29 o 
  -3  24   1     5073.27     4673.03    303.93 o 
  -1  24   1     1250.86      752.27    419.57 o 
   0  24   1       22.46       48.80     58.32 o 
   1  24   1     6805.00     6723.03    405.26 o 
   2  24   1    11643.11    11630.16    412.62 o 
   3  24   1      432.53      571.86    118.64 o 
   4  24   1     3097.49     2596.75    190.02 o 
   5  24   1      335.09      201.52    149.17 o 
  -6  25   1       88.05       34.50    135.41 o 
  -5  25   1      992.73      900.81    256.84 o 
  -4  25   1     2242.16     2298.12    263.07 o 
  -3  25   1      963.33      781.35    194.70 o 
  -2  25   1    37927.39    41678.73    758.96 o 
  -1  25   1     9301.64    10411.46    986.44 o 
   0  25   1     2164.61     1911.63    659.27 o 
   1  25   1        7.43       25.49     47.96 o 
   2  25   1     2430.83     2009.01    155.70 o 
   3  25   1       72.79       72.72     67.85 o 
   4  25   1      483.21      233.54    122.40 o 
   5  25   1     3143.94     2658.40    322.55 o 
  -5  26   1       23.26        3.95    151.68 o 
  -4  26   1      493.10      417.23    149.32 o 
  -3  26   1       55.77       26.82    125.92 o 
  -2  26   1     2191.84     2258.28    261.71 o 
  -1  26   1    10350.37    10814.72    928.20 o 
   0  26   1     9046.57     8467.24    366.07 o 
   1  26   1      246.30      219.58     89.24 o 
   2  26   1     3632.21     4385.52    459.11 o 
   3  26   1       22.16        3.93     99.50 o 
   4  26   1      422.40      188.73    145.19 o 
   5  26   1      380.50      255.64    250.52 o 
  -5  27   1     6300.59     6713.41    516.63 o 
  -4  27   1    12568.23    12215.48    839.59 o 
  -3  27   1      912.56      667.60    212.83 o 
  -2  27   1      182.16      147.99    159.38 o 
  -1  27   1        4.25       42.89     85.18 o 
   0  27   1      952.46      872.92    149.94 o 
   1  27   1     1614.05     1597.50    195.32 o 
   2  27   1     9667.44    10382.28   1176.77 o 
   3  27   1     1527.87     1406.36    225.44 o 
   4  27   1     3578.56     3165.48    305.97 o 
  -5  28   1     2781.70     2847.07    449.79 o 
  -4  28   1      347.56      271.80    187.98 o 
  -3  28   1     1233.58     1032.32    173.71 o 
  -2  28   1       26.18      149.02    143.70 o 
  -1  28   1      129.77      225.87    240.47 o 
   0  28   1      289.76      239.40    125.18 o 
   1  28   1     2031.49     2132.67    490.15 o 
   2  28   1       89.61       77.55    303.66 o 
   3  28   1     3197.79     2847.70    483.44 o 
   4  28   1      350.84      204.26    116.38 o 
  -4  29   1     5137.22     4610.00    416.75 o 
  -3  29   1     1279.20     1242.76    187.57 o 
  -2  29   1     7344.05     6268.80    593.39 o 
  -1  29   1     6031.80     5012.17    302.79 o 
   0  29   1       16.86       90.56    312.71 o 
   1  29   1     7500.76     7276.51   1002.71 o 
   2  29   1      481.48      512.21    290.30 o 
   3  29   1      256.64      179.16    414.62 o 
   4  29   1     2477.39     2009.02    349.57 o 
  -4  30   1     3954.69     3265.84    294.90 o 
  -3  30   1       22.66       56.57     89.13 o 
  -2  30   1     1196.64      987.23    361.94 o 
  -1  30   1      227.17      300.96    517.00 o 
   0  30   1      504.08     1039.83    510.75 o 
   1  30   1      279.47      141.07    301.16 o 
   2  30   1      432.97      328.72    341.45 o 
   3  30   1       53.07      146.02    294.59 o 
  -4  31   1      158.92       21.02    175.93 o 
  -3  31   1      535.60      429.28    355.25 o 
  -2  31   1     1853.43     1248.09    396.48 o 
  -1  31   1     4009.67     4018.44    615.17 o 
   0  31   1    13082.71    12409.13   1609.70 o 
   1  31   1      765.78      790.40    385.95 o 
   2  31   1       38.95       92.26    285.18 o 
   3  31   1     1907.38     1743.84    363.91 o 
  -3  32   1     2852.74     3065.76    575.42 o 
  -2  32   1       11.62       26.57    210.76 o 
  -1  32   1      243.84      152.45    272.69 o 
   0  32   1     4679.22     4078.09    601.93 o 
   1  32   1     2547.56     2213.57    391.95 o 
   2  32   1      446.69      462.13    315.42 o 
   3  32   1     1186.61     1078.60    304.81 o 
  -3  33   1     6511.83     5579.64    711.88 o 
  -2  33   1      167.00      141.11    190.83 o 
  -1  33   1      797.74      741.53    316.30 o 
   0  33   1     1870.58     1331.18    310.03 o 
   1  33   1      206.69      187.79    266.06 o 
   2  33   1     1559.80     1197.79    519.67 o 
  -2  34   1       56.90      155.27    215.88 o 
  -1  34   1     5508.76     4743.57    696.74 o 
   0  34   1     1968.01     1441.57    339.52 o 
   1  34   1      206.79      238.76    276.14 o 
  -4   0   2     7956.98     8966.61    412.51 o 
  -2   0   2    14166.19    15787.61    266.45 o 
   0   0   2      142.19       57.71     92.38 o 
   2   0   2        8.83       12.81    100.80 o 
   4   0   2     8081.18     8108.36    486.55 o 
   6   0   2    16293.47    16925.21    832.07 o 
  -8   1   2     1317.73     1175.02    309.32 o 
  -7   1   2       83.24       98.41    165.66 o 
  -5   1   2      157.11      135.96    130.28 o 
  -4   1   2    11610.69    11240.02    637.32 o 
  -3   1   2    13666.10    13167.52    394.27 o 
  -2   1   2    41820.76    42649.41    626.01 o 
  -1   1   2       13.38       22.94     60.24 o 
   0   1   2        5.52      -39.35     55.29 o 
   1   1   2     1488.23     1458.67     95.77 o 
   2   1   2     6554.01     6467.28    191.93 o 
   3   1   2    20162.27    18823.93    672.79 o 
   4   1   2     3585.70     3728.05    234.56 o 
   5   1   2     1217.86      999.90    168.28 o 
   6   1   2      929.01     1344.48    445.56 o 
   7   1   2       22.52       26.12     82.57 o 
  -8   2   2     1768.12     1977.24    299.38 o 
  -7   2   2     2259.19     2313.11    264.81 o 
  -6   2   2    13463.96    14542.48    702.68 o 
  -5   2   2     8195.90     8357.70    234.11 o 
  -4   2   2     9035.34    10814.20    187.56 o 
  -3   2   2    31448.75    32313.81    568.71 o 
  -2   2   2    15805.95    16122.06    219.16 o 
  -1   2   2    25879.58    25027.34    280.38 o 
   0   2   2     8188.16     7836.68    183.16 o 
   1   2   2    33358.18    30057.34    393.54 o 
   2   2   2    62256.29    54220.48   1131.60 o 
   3   2   2       18.66      123.60     86.41 o 
   4   2   2        5.26      110.93     85.94 o 
   5   2   2     1685.52     1720.32    226.47 o 
   6   2   2       89.57      255.72    179.50 o 
   7   2   2      378.13      436.08    417.18 o 
  -8   3   2     1045.49     1104.79    259.15 o 
  -7   3   2     2291.86     2574.10    318.11 o 
  -6   3   2     4903.36     5618.18    524.91 o 
  -5   3   2     6169.63     6609.13    223.44 o 
  -4   3   2      894.71      852.73     90.39 o 
  -3   3   2      115.45       90.35     30.56 o 
  -2   3   2      899.78     1017.75     57.80 o 
  -1   3   2    19973.07    19889.95    242.54 o 
   0   3   2     7070.19     7076.71    128.36 o 
   1   3   2       52.26       62.18     54.02 o 
   2   3   2     4508.86     4603.03    171.32 o 
   3   3   2       13.15       56.56     77.68 o 
   4   3   2     4998.62     4907.51    227.07 o 
   5   3   2     5123.68     5889.21    980.04 o 
   6   3   2    10783.79     9869.39    494.92 o 
   7   3   2     4955.45     4385.35    469.88 o 
  -8   4   2      149.26      122.45    160.92 o 
  -7   4   2     5926.74     6428.31    723.48 o 
  -6   4   2     1899.02     2193.48    319.42 o 
  -5   4   2     9491.30    10284.81    314.47 o 
  -4   4   2    32536.15    33687.43    567.72 o 
  -3   4   2     8468.48     8388.55    154.59 o 
  -2   4   2     6721.29     7362.37    127.19 o 
  -1   4   2     2223.40     2004.29     70.76 o 
   0   4   2    23603.22    24143.06    318.74 o 
   1   4   2    25113.21    25034.87    370.81 o 
   2   4   2    14760.69    14274.18    395.85 o 
   3   4   2     7956.04     8158.18    258.99 o 
   4   4   2      792.15      963.76    145.34 o 
   5   4   2    30283.92    30932.52    916.29 o 
   6   4   2      585.17     1414.91    526.02 o 
   7   4   2      907.91     1155.27    348.35 o 
  -8   5   2       17.04      176.64    214.93 o 
  -7   5   2       36.82       21.67    113.17 o 
  -6   5   2     4555.21     4880.73    431.75 o 
  -5   5   2      677.35      693.01     64.24 o 
  -4   5   2     1545.75     1611.89    109.78 o 
  -3   5   2    19374.81    19629.46    196.64 o 
  -2   5   2     9493.13     9531.76    208.42 o 
  -1   5   2     5615.12     6235.26    108.43 o 
   0   5   2    16001.88    16160.91    341.30 o 
   1   5   2     2973.40     2834.58    119.13 o 
   2   5   2    30081.44    26710.01    474.92 o 
   3   5   2     1578.02     1645.74    148.92 o 
   4   5   2    13553.31    14123.20    472.27 o 
   5   5   2        1.61      332.02    203.25 o 
   6   5   2      175.65      120.50    158.72 o 
   7   5   2       36.67       55.63    103.21 o 
  -8   6   2     7253.03     6858.01    590.69 o 
  -7   6   2      294.23      155.63    176.12 o 
  -6   6   2     1127.09     1001.62    190.80 o 
  -5   6   2     3878.49     4266.64    165.59 o 
  -4   6   2     2162.57     2131.98    121.36 o 
  -3   6   2     8158.90     8570.63    177.65 o 
  -2   6   2     8551.00     9012.75    193.23 o 
  -1   6   2    34955.88    33937.96    446.95 o 
   0   6   2    21043.69    20642.90    240.86 o 
   1   6   2      654.44      550.91     53.75 o 
   2   6   2     3515.42     3510.57    169.96 o 
   3   6   2     2079.17     2076.78    151.75 o 
   4   6   2     1557.32     1979.20    228.67 o 
   5   6   2    14376.16    14853.68    593.30 o 
   6   6   2     2277.13     1764.21    176.66 o 
   7   6   2       26.81       30.74     97.46 o 
  -8   7   2     4262.66     5354.53    524.02 o 
  -7   7   2     2572.12     2720.18    291.36 o 
  -6   7   2     2416.39     2507.59    220.77 o 
  -5   7   2      967.73      880.75     84.45 o 
  -4   7   2    13846.95    14023.01    428.84 o 
  -3   7   2      468.51      418.82     55.56 o 
  -2   7   2    33724.82    32056.57    707.73 o 
  -1   7   2      361.40      371.57     53.48 o 
   0   7   2     7605.71     7471.40    116.95 o 
   1   7   2     8757.80     8710.08    162.18 o 
   2   7   2    27269.34    29889.12    748.93 o 
   3   7   2     1005.41     1032.53    166.07 o 
   4   7   2    11603.14    12339.74    390.86 o 
   5   7   2     1205.47     2342.94    561.25 o 
   6   7   2     4106.71     3687.26    279.96 o 
   7   7   2       28.24       31.41    114.98 o 
  -8   8   2    11643.06    12072.17    780.37 o 
  -7   8   2       60.84       53.76    133.96 o 
  -6   8   2        6.96      -11.80     77.90 o 
  -5   8   2     3027.64     2986.57    166.05 o 
  -4   8   2    28450.60    29974.57    290.50 o 
  -3   8   2    51111.71    49092.93    568.68 o 
  -2   8   2    32973.94    31985.16    501.66 o 
  -1   8   2    10879.16    10962.67    190.38 o 
   0   8   2      456.55      417.72     53.82 o 
   1   8   2    10421.90    10598.13    190.62 o 
   2   8   2   112427.84   108428.88   1350.04 o 
   3   8   2     4911.54     4670.81    257.21 o 
   4   8   2      322.58      267.18    158.30 o 
   5   8   2     9545.73     9859.56    300.81 o 
   6   8   2      528.09      672.10    210.99 o 
   7   8   2      351.47      327.94    367.94 o 
  -8   9   2     1986.83     2432.49    642.31 o 
  -7   9   2     1128.82      851.31    168.61 o 
  -6   9   2     1235.06     1169.84    191.39 o 
  -5   9   2      630.67      593.58    150.85 o 
  -4   9   2     1259.44     1100.41     73.48 o 
  -3   9   2    17891.04    18179.90    190.87 o 
  -2   9   2    17753.69    17035.85    518.70 o 
  -1   9   2       65.83       58.62     43.30 o 
   0   9   2    19091.01    18413.56    194.20 o 
   1   9   2        9.90        6.01     47.13 o 
   2   9   2     4902.14     5103.30    242.66 o 
   3   9   2      266.32      260.81    112.13 o 
   4   9   2      449.41      344.32    135.95 o 
   5   9   2      343.43      779.47    230.80 o 
   6   9   2     2956.57     2728.04    224.93 o 
   7   9   2      928.97      749.51    301.69 o 
  -8  10   2       92.51       59.58    143.41 o 
  -7  10   2     2337.63     2064.24    289.06 o 
  -6  10   2     1773.82     1459.98    202.80 o 
  -5  10   2     7081.47     7583.20    314.85 o 
  -4  10   2     9198.56     9631.03    201.33 o 
  -3  10   2     9200.09     8607.32    234.60 o 
  -2  10   2    22164.85    21121.34   1029.96 o 
  -1  10   2     3338.99     2970.74    132.39 o 
   0  10   2    29520.51    28663.71    278.78 o 
   1  10   2     3538.56     3431.65    144.10 o 
   2  10   2     2848.72     2772.29    155.50 o 
   3  10   2    14271.18    14378.84    361.10 o 
   4  10   2     7925.66     7666.82    393.78 o 
   5  10   2       17.06       13.59     43.32 o 
   6  10   2      643.42      717.09    205.75 o 
   7  10   2      117.58      106.85    195.15 o 
  -8  11   2     2699.31     2471.54    282.03 o 
  -7  11   2     9390.04    10751.20    639.51 o 
  -6  11   2     8558.91     9855.05    367.03 o 
  -5  11   2     9776.54     9657.66    448.40 o 
  -4  11   2     5067.96     4344.99    288.52 o 
  -3  11   2      114.07      114.12     58.41 o 
  -2  11   2     7166.05     6783.65    249.86 o 
  -1  11   2    33315.24    28559.23    510.08 o 
   0  11   2      960.43      829.21     75.07 o 
   1  11   2    56648.39    56245.86    754.15 o 
   2  11   2     9470.51     9945.21    298.42 o 
   3  11   2     3512.99     3357.18    350.42 o 
   4  11   2     5994.00     6050.69    474.07 o 
   5  11   2     2119.62     2185.92    321.46 o 
   6  11   2       68.56       65.98    121.08 o 
   7  11   2     5556.32     5623.63    569.42 o 
  -8  12   2      370.29      499.55    216.29 o 
  -7  12   2    14527.58    16977.13   1752.75 o 
  -6  12   2       53.30       71.57     95.73 o 
  -5  12   2     9036.09     8878.95    642.42 o 
  -4  12   2      801.39      634.42     70.01 o 
  -3  12   2    11860.35    12177.34    227.35 o 
  -2  12   2      287.85      248.93     87.96 o 
  -1  12   2   140696.42   139238.02   1771.05 o 
   0  12   2     1503.88     1431.84     61.26 o 
   1  12   2    58459.21    54891.78    557.16 o 
   2  12   2     3125.56     3010.39    268.14 o 
   3  12   2      232.08      391.26    219.98 o 
   4  12   2      105.81       50.95    118.75 o 
   5  12   2     6769.00     7165.24    396.13 o 
   6  12   2      794.31      659.25    147.58 o 
   7  12   2      681.96      803.36    317.79 o 
  -8  13   2      758.61      669.41    143.25 o 
  -7  13   2      141.94      140.59    165.05 o 
  -6  13   2     2178.42     2378.72    248.82 o 
  -5  13   2      502.64      580.66    108.65 o 
  -4  13   2       29.76        5.90     32.30 o 
  -3  13   2        0.94       -1.00     29.54 o 
  -2  13   2    22036.31    22354.97    391.63 o 
  -1  13   2      641.62      363.02    149.74 o 
   0  13   2      493.12      457.43     55.47 o 
   1  13   2     1008.26      780.30     67.32 o 
   2  13   2     1689.00     1698.35    151.84 o 
   3  13   2     1156.89      895.80    121.80 o 
   4  13   2     2659.41     2742.79    423.59 o 
   5  13   2     1068.56     1767.53    241.96 o 
   6  13   2      340.12      256.08    197.57 o 
  -8  14   2      423.72      383.96    271.78 o 
  -7  14   2     1394.02     1374.53    180.67 o 
  -6  14   2      361.61      302.31    218.14 o 
  -5  14   2    26021.86    28613.81   1101.03 o 
  -4  14   2    34403.45    34115.14    873.05 o 
  -3  14   2      646.45      642.68     69.24 o 
  -2  14   2     9150.72     9252.73    337.22 o 
  -1  14   2     3412.85     3409.02    248.71 o 
   0  14   2     1936.64     1825.68     87.45 o 
   1  14   2     6297.24     5910.15    281.60 o 
   2  14   2     6531.57     7628.97    298.77 o 
   3  14   2      421.53      439.93    128.96 o 
   4  14   2     8953.39     9422.41    583.89 o 
   5  14   2     6132.66     5716.78    362.96 o 
   6  14   2     3787.20     3661.79    313.13 o 
  -7  15   2     2580.63     2505.55    335.58 o 
  -6  15   2     2054.41     1847.60    180.69 o 
  -5  15   2      777.81      658.21    123.79 o 
  -4  15   2    19812.55    19786.24    536.78 o 
  -3  15   2     7733.46     7994.42    246.40 o 
  -2  15   2    28274.48    30992.00    964.78 o 
  -1  15   2     1136.30     1092.03    193.91 o 
   0  15   2     4433.86     4418.49    113.29 o 
   1  15   2      203.32      213.44     55.18 o 
   2  15   2     4619.12     4706.99    423.89 o 
   3  15   2     2894.43     2444.35    162.34 o 
   4  15   2     1596.91     1330.41    173.79 o 
   5  15   2     1005.43     1811.35    277.61 o 
   6  15   2     1254.75     1408.06    180.03 o 
  -7  16   2        1.28       11.46     46.96 o 
  -6  16   2        5.88       17.73     66.07 o 
  -5  16   2     3374.48     3447.82    309.26 o 
  -4  16   2     4384.98     4053.58    289.94 o 
  -3  16   2      943.80      933.49     49.57 o 
  -2  16   2     5367.25     5013.34    367.37 o 
  -1  16   2     6490.55     6218.45    591.41 o 
   0  16   2     4854.58     5337.76    136.66 o 
   1  16   2     1778.33     1705.31    338.74 o 
   2  16   2    14928.34    14902.44   1685.45 o 
   3  16   2      266.50      212.90    114.02 o 
   4  16   2      556.20      518.12    169.86 o 
   5  16   2    10706.14    10918.44    487.85 o 
   6  16   2       29.26       33.59     70.19 o 
  -7  17   2      136.46       84.10    218.38 o 
  -6  17   2     7278.14     7383.43    546.24 o 
  -5  17   2    18557.85    18112.81    445.71 o 
  -4  17   2       12.82       -2.61     51.70 o 
  -3  17   2      146.39      105.30     21.45 o 
  -2  17   2      162.08      151.06    297.80 o 
  -1  17   2    16634.86    16000.97    795.51 o 
   0  17   2     7060.21     7061.89    172.79 o 
   1  17   2    35171.92    35462.80    911.61 o 
   2  17   2     5409.76     5486.49    314.41 o 
   3  17   2      242.06      242.14    165.42 o 
   4  17   2     4433.31     4179.31    228.10 o 
   5  17   2     1231.11     1651.79    383.97 o 
   6  17   2     6957.69     6582.94    517.18 o 
  -7  18   2      683.06      662.55    289.91 o 
  -6  18   2      581.71      448.00    178.48 o 
  -5  18   2     2119.64     1745.82    123.21 o 
  -4  18   2     1001.75      830.25    172.81 o 
  -3  18   2      222.87      136.86    149.95 o 
  -2  18   2    15199.64    15620.88    625.01 o 
  -1  18   2    19209.69    19388.42    744.40 o 
   0  18   2       36.16       53.27     43.50 o 
   1  18   2      236.50      207.18     65.56 o 
   2  18   2    11477.52    12109.54    315.34 o 
   3  18   2     2685.32     2829.85    184.49 o 
   4  18   2     1215.29     1966.98    270.19 o 
   5  18   2    14415.17    15015.69    522.68 o 
   6  18   2        7.13       21.68    110.52 o 
  -7  19   2     1659.79     1454.04    372.49 o 
  -6  19   2       51.93       75.28    178.54 o 
  -5  19   2     2245.31     1926.04    225.11 o 
  -4  19   2     5731.54     5637.68    220.87 o 
  -3  19   2     4370.74     5020.68    336.66 o 
  -2  19   2     3165.59     3111.06    270.31 o 
  -1  19   2     1122.46      925.68    208.44 o 
   0  19   2     3492.76     3619.84    133.13 o 
   1  19   2       24.11       71.17     74.43 o 
   2  19   2     4929.39     4474.35    221.46 o 
   3  19   2      198.01      204.58     83.50 o 
   4  19   2     7403.91     7652.72    434.71 o 
   5  19   2     6219.74     7083.99    911.32 o 
   6  19   2       71.97       57.44     98.51 o 
  -7  20   2      301.33      380.13    221.26 o 
  -6  20   2      303.01      203.37    176.58 o 
  -5  20   2      284.28      126.71    129.65 o 
  -4  20   2       20.89       79.62    135.46 o 
  -3  20   2     3164.62     3262.09    270.83 o 
  -2  20   2     2007.85     2160.25    259.42 o 
  -1  20   2      451.26      461.63    193.16 o 
   0  20   2     2935.73     2627.21     98.41 o 
   1  20   2     1834.65     1871.01    109.43 o 
   2  20   2      656.49      745.74    133.35 o 
   3  20   2     6100.77     6204.52    310.44 o 
   4  20   2     1985.51     1587.95    231.00 o 
   5  20   2      304.53      236.92    193.33 o 
   6  20   2     1614.12     1305.82    318.83 o 
  -7  21   2     3782.01     3834.07    638.83 o 
  -6  21   2     5471.17     5507.40    573.63 o 
  -5  21   2       26.18        7.08    103.70 o 
  -4  21   2     1195.90     1047.00    237.05 o 
  -3  21   2       52.78       94.16    204.75 o 
  -2  21   2        7.05       26.14    119.57 o 
  -1  21   2     2384.46     2252.01    231.62 o 
   0  21   2     2132.63     2043.42     78.27 o 
   1  21   2     6590.73     6044.96    232.12 o 
   2  21   2      853.86      839.30    139.61 o 
   3  21   2    20620.72    22634.11    780.22 o 
   4  21   2    11350.67    12175.47    439.36 o 
   5  21   2     3547.20     3153.80    314.75 o 
  -6  22   2     1944.08     1686.95    327.00 o 
  -5  22   2     1442.06     1016.54    326.59 o 
  -4  22   2     3201.55     3281.69    315.63 o 
  -3  22   2     6487.62     7213.43    431.49 o 
  -2  22   2        5.17       18.86    121.78 o 
  -1  22   2     4636.81     4766.77    348.13 o 
   0  22   2      827.22      604.11     52.38 o 
   1  22   2     3655.62     3658.65    190.10 o 
   2  22   2     4058.77     3748.08    202.88 o 
   3  22   2      458.27     1187.00    483.30 o 
   4  22   2      799.70      733.38    149.91 o 
   5  22   2      524.51      411.71    122.08 o 
  -6  23   2     4886.78     4862.44    532.73 o 
  -5  23   2      352.05       94.31    188.62 o 
  -4  23   2      673.88      722.76    222.78 o 
  -3  23   2      649.54      459.79    191.22 o 
  -2  23   2        6.15       30.61    124.38 o 
  -1  23   2     9534.05    10468.65    839.53 o 
   0  23   2        6.79       20.58    106.77 o 
   1  23   2     2839.01     2604.35    156.92 o 
   2  23   2     1259.30     1279.49    148.13 o 
   3  23   2     6186.77     5683.34    309.44 o 
   4  23   2        2.77       43.30     59.78 o 
   5  23   2      626.86      331.63    138.91 o 
  -6  24   2     1794.12     1499.25    253.57 o 
  -5  24   2     1084.05     1039.10    290.60 o 
  -4  24   2      525.33      401.74    185.72 o 
  -3  24   2     6635.51     6772.93    437.80 o 
  -2  24   2     3567.49     3758.33    712.40 o 
  -1  24   2     3306.77     2937.74    299.08 o 
   0  24   2     3999.85     3307.98    371.05 o 
   1  24   2     5529.29     5282.25    282.49 o 
   2  24   2      170.75       68.43     97.85 o 
   3  24   2        9.84        0.47     80.23 o 
   4  24   2     2043.36     1558.37    165.43 o 
   5  24   2      375.30      323.82    268.84 o 
  -6  25   2     4073.50     3868.00    456.81 o 
  -5  25   2     2306.94     2478.57    371.65 o 
  -4  25   2     4996.53     4739.29    346.06 o 
  -3  25   2     1123.50      701.60    211.17 o 
  -2  25   2    10942.56    12141.74    553.50 o 
  -1  25   2     1638.59     1538.35    241.26 o 
   0  25   2     1734.98     1793.12    243.57 o 
   1  25   2      701.58      392.83    235.08 o 
   2  25   2       65.83       48.25    102.70 o 
   3  25   2      443.10      262.10    140.17 o 
   4  25   2     1038.86      905.91    114.52 o 
  -5  26   2      709.69      728.16    260.13 o 
  -4  26   2      615.65      367.55    164.75 o 
  -3  26   2     6421.90     7352.43    470.78 o 
  -2  26   2        4.88       50.01    174.23 o 
  -1  26   2      488.21      489.89    370.29 o 
   0  26   2        8.97       20.53    118.64 o 
   1  26   2     1187.10     1200.13    162.84 o 
   2  26   2     1238.38     1259.23    170.43 o 
   3  26   2     8940.70     8710.97    648.94 o 
   4  26   2     1413.58     1275.72    170.01 o 
  -5  27   2     7394.81     7204.86    695.10 o 
  -4  27   2     2457.69     2134.92    268.14 o 
  -3  27   2      102.65      250.12    148.01 o 
  -2  27   2       32.53       73.28    155.53 o 
  -1  27   2     7515.79     8299.20    681.35 o 
   0  27   2        4.77       58.46    141.00 o 
   1  27   2     5783.68     6206.09    389.93 o 
   2  27   2       20.06       78.92    118.75 o 
   3  27   2     1985.47     1471.69    441.75 o 
   4  27   2     1508.26     1318.03    251.09 o 
  -5  28   2     2132.56     1800.32    284.43 o 
  -4  28   2     4481.10     4271.57    393.22 o 
  -3  28   2    10030.87     9778.69    446.26 o 
  -2  28   2       46.82       65.98    122.02 o 
  -1  28   2       94.25        9.60    119.36 o 
   0  28   2     3542.89     3327.96    297.56 o 
   1  28   2     2377.76     2644.09    250.75 o 
   2  28   2       11.89       23.97    243.27 o 
   3  28   2     3816.99     2782.96    438.08 o 
   4  28   2     1142.13     1043.12    265.85 o 
  -4  29   2      948.37      563.89    151.16 o 
  -3  29   2      448.30      374.21    192.06 o 
  -2  29   2      833.06      747.77    198.81 o 
  -1  29   2     1485.69     1111.09    202.26 o 
   0  29   2      786.95      820.76    427.83 o 
   1  29   2     2577.23     2648.15    502.10 o 
   2  29   2      616.45      603.38    382.83 o 
   3  29   2      628.10      563.15    320.06 o 
  -4  30   2     1029.38      956.62    151.12 o 
  -3  30   2      442.52      376.56    163.62 o 
  -2  30   2        1.71       81.36     99.46 o 
  -1  30   2        4.06        1.88     90.16 o 
   0  30   2    45765.07    47530.96   1587.94 o 
   1  30   2     4245.31     3958.02    599.03 o 
   2  30   2      419.35      233.73    290.69 o 
   3  30   2        9.04      -22.94    212.97 o 
  -4  31   2      562.85      518.89    161.63 o 
  -3  31   2       80.32       89.06    100.29 o 
  -2  31   2     3152.39     2666.95    313.43 o 
  -1  31   2      842.48      708.75    329.19 o 
   0  31   2     5886.14     5145.45    675.69 o 
   1  31   2     2413.46     2397.69    491.45 o 
   2  31   2      239.92      175.59    263.16 o 
  -3  32   2     1478.05     1426.75    389.32 o 
  -2  32   2     1454.01      986.93    263.82 o 
  -1  32   2      135.65      187.23    259.54 o 
   0  32   2     1030.54      855.53    259.43 o 
   1  32   2      907.25      565.49    282.81 o 
   2  32   2     1007.95      886.20    254.45 o 
  -2  33   2      577.28      466.37    241.82 o 
  -1  33   2      752.99      559.47    239.31 o 
   0  33   2       26.73       20.11    230.40 o 
   1  33   2      258.01      277.13    236.27 o 
  -1  34   2      143.62      120.77    250.23 o 
   0  34   2        3.26       68.50    241.58 o 
  -6   0   3     3928.81     4442.78    489.63 o 
  -4   0   3    31817.05    32070.05   1389.89 o 
  -2   0   3     8615.74     9295.69    391.46 o 
   0   0   3    73101.66    71395.37   3306.42 o 
   2   0   3     8024.87     8509.53    521.08 o 
   4   0   3     4490.66     4658.76    425.46 o 
   6   0   3    29098.93    29981.32    934.50 o 
  -7   1   3     3208.61     3487.05    326.32 o 
  -6   1   3     2657.19     2863.21    317.40 o 
  -5   1   3     4504.06     5222.24    287.49 o 
  -4   1   3     1783.05     1836.26     80.48 o 
  -3   1   3     6039.97     6362.11    124.71 o 
  -2   1   3    39511.57    39680.34    520.58 o 
  -1   1   3     7411.79     7815.42    157.58 o 
   0   1   3     7669.11     7933.87    312.98 o 
   1   1   3    18650.84    18070.66    311.18 o 
   2   1   3     1871.57     1841.28    204.67 o 
   3   1   3      395.00      399.39    131.79 o 
   4   1   3     2990.35     3415.55    273.85 o 
   5   1   3      261.06      263.00    135.64 o 
   6   1   3     1922.29     3134.85    703.37 o 
  -8   2   3      590.19      734.45    303.74 o 
  -7   2   3     2086.07     2236.10    279.51 o 
  -6   2   3     5621.68     6475.75    512.68 o 
  -5   2   3     3763.76     3864.92    254.57 o 
  -4   2   3     7984.08     7799.23    292.30 o 
  -3   2   3     4835.48     5098.05     96.54 o 
  -2   2   3      845.43      768.17     56.28 o 
  -1   2   3      754.03      774.62     67.93 o 
   0   2   3    19970.66    20079.11    513.49 o 
   1   2   3     1209.31     1348.21    147.14 o 
   2   2   3      815.50      720.32    135.42 o 
   3   2   3    18935.73    19581.65    625.18 o 
   4   2   3     1869.18     2259.53    244.00 o 
   5   2   3       59.21       66.31     83.13 o 
   6   2   3     3738.17     3492.44    782.88 o 
  -8   3   3     2204.64     2505.98    357.12 o 
  -7   3   3     3679.59     4172.81    495.73 o 
  -6   3   3      208.80      201.08    170.17 o 
  -5   3   3    15544.52    17041.62    458.56 o 
  -4   3   3     6804.65     7435.21    149.67 o 
  -3   3   3     4231.57     4561.25    113.17 o 
  -2   3   3      314.28      291.84     49.40 o 
  -1   3   3      753.33      819.64     74.06 o 
   0   3   3      328.97      314.90     95.57 o 
   1   3   3     5058.89     4987.39    231.37 o 
   2   3   3     2935.02     2721.27    204.48 o 
   3   3   3      200.81      401.31    171.14 o 
   4   3   3    11388.44    11539.28    411.20 o 
   5   3   3     9868.22     8947.46    402.39 o 
   6   3   3       22.69      365.81    543.99 o 
  -8   4   3       14.18       17.25    269.46 o 
  -7   4   3     7393.46     8417.78    537.92 o 
  -6   4   3     2855.36     3304.62    283.40 o 
  -5   4   3    16396.24    18141.92    428.34 o 
  -4   4   3     3624.77     3919.41    111.99 o 
  -3   4   3     9441.60    10647.73    150.93 o 
  -2   4   3    10406.66    11330.77    229.29 o 
  -1   4   3    61175.89    59951.00    902.01 o 
   0   4   3    15099.41    15840.20    519.61 o 
   1   4   3      799.75      788.34    178.61 o 
   2   4   3    34774.53    35364.34   1184.88 o 
   3   4   3    29036.93    28821.98    793.34 o 
   4   4   3      356.78      531.65    193.43 o 
   5   4   3      723.75     1201.40    305.62 o 
   6   4   3     6140.79     5424.37    876.48 o 
  -8   5   3    16547.95    19854.23    682.66 o 
  -7   5   3      137.71      176.02    176.00 o 
  -6   5   3     2202.01     2345.58    339.48 o 
  -5   5   3     5575.37     5693.25    219.22 o 
  -4   5   3      374.38      380.86     55.38 o 
  -3   5   3      349.82      376.01     47.75 o 
  -2   5   3    16741.91    18073.04    293.34 o 
  -1   5   3    18167.88    17561.83    254.88 o 
   0   5   3     5023.35     5004.27    164.94 o 
   1   5   3     1273.40     1257.73    123.44 o 
   2   5   3    15727.13    16907.11    450.81 o 
   3   5   3       29.92      166.72     96.93 o 
   4   5   3     5164.99     5757.44    245.44 o 
   5   5   3      804.05      734.10    146.42 o 
   6   5   3     2946.98     2707.04    345.20 o 
  -8   6   3     1814.11     1528.27    254.05 o 
  -7   6   3     3388.13     3427.96    339.81 o 
  -6   6   3     2080.63     2023.70    242.29 o 
  -5   6   3      155.16      102.76     54.06 o 
  -4   6   3    26709.32    26090.79    728.82 o 
  -3   6   3     9660.20    10625.33    130.37 o 
  -2   6   3    17032.55    17556.42    214.16 o 
  -1   6   3    13281.75    13594.36    234.34 o 
   0   6   3      179.68      155.84     81.79 o 
   1   6   3       75.46      125.55    100.63 o 
   2   6   3    26915.73    24936.56    764.61 o 
   3   6   3     8817.74     9155.21    311.52 o 
   4   6   3     5949.96     5806.92    335.82 o 
   5   6   3     2670.64     2641.70    240.66 o 
   6   6   3     1130.77     1141.43    229.06 o 
  -8   7   3      209.55      151.84    137.02 o 
  -7   7   3      395.95      321.16    142.95 o 
  -6   7   3      123.76       77.44     88.81 o 
  -5   7   3     1830.47     1955.45    124.61 o 
  -4   7   3     6569.68     6791.91    160.13 o 
  -3   7   3    10846.98    11397.57    151.47 o 
  -2   7   3      130.59      124.57     56.51 o 
  -1   7   3     5471.94     5389.14    135.93 o 
   0   7   3      356.98      432.20     84.32 o 
   1   7   3    13411.06    13384.61    603.60 o 
   2   7   3      228.37      283.42    153.11 o 
   3   7   3      388.80      280.43    188.30 o 
   4   7   3     1860.45     1860.34    277.48 o 
   5   7   3     5789.96     6548.31    416.08 o 
   6   7   3     1046.86     1330.17    196.57 o 
  -8   8   3      692.09      625.98    139.16 o 
  -7   8   3      114.80      161.33    149.75 o 
  -6   8   3     4140.21     4190.13    241.34 o 
  -5   8   3     1192.89     1145.30    159.06 o 
  -4   8   3     8153.19     8671.46    222.21 o 
  -3   8   3     4312.03     4254.10    141.36 o 
  -2   8   3       70.35       56.73     38.87 o 
  -1   8   3     1085.08     1073.86     84.35 o 
   0   8   3    36122.80    35146.75    404.03 o 
   1   8   3     4140.10     4265.97    270.19 o 
   2   8   3     4707.79     5133.66    857.76 o 
   3   8   3     2441.83     2679.91    209.77 o 
   4   8   3     1636.65     1514.82    215.59 o 
   5   8   3    12213.95    12868.05    517.98 o 
   6   8   3     6572.73     5762.11    725.62 o 
  -8   9   3       76.51       81.32    104.25 o 
  -7   9   3      259.48      226.97    153.67 o 
  -6   9   3     8404.86     8376.48    393.27 o 
  -5   9   3     8891.29     9126.48    207.56 o 
  -4   9   3     8859.50     9216.19    207.75 o 
  -3   9   3    24726.60    26256.40    409.03 o 
  -2   9   3     3970.25     4093.90    101.81 o 
  -1   9   3     1753.73     1886.40    109.88 o 
   0   9   3    10635.25    10806.01    214.11 o 
   1   9   3    10428.43    11663.23    323.36 o 
   2   9   3     7144.52     6671.96    369.20 o 
   3   9   3    17037.45    16624.71    565.96 o 
   4   9   3     4422.38     4825.10    300.08 o 
   5   9   3       22.45       -1.48     85.57 o 
   6   9   3     1194.68     1756.36    205.79 o 
  -8  10   3     1289.73     1040.20    175.05 o 
  -7  10   3     4352.08     4489.21    315.22 o 
  -6  10   3    20190.93    21064.26   1533.59 o 
  -5  10   3     4888.92     4653.48    122.45 o 
  -4  10   3    10333.18    10871.00    223.54 o 
  -3  10   3     1124.27     1183.25     82.48 o 
  -2  10   3    10449.19    11352.56    199.90 o 
  -1  10   3    11708.51    12020.10    190.73 o 
   0  10   3    12732.04    13296.67    225.66 o 
   1  10   3      236.71      293.23     72.30 o 
   2  10   3     1086.83     1054.17    146.45 o 
   3  10   3     7267.34     6397.14    299.57 o 
   4  10   3     1254.84     1372.07    178.71 o 
   5  10   3     2745.18     2172.38    250.54 o 
   6  10   3     5277.43     4353.22    369.74 o 
  -8  11   3     2827.52     2907.03    315.93 o 
  -7  11   3     4834.19     5312.48    357.79 o 
  -6  11   3     1155.32     1280.46    177.04 o 
  -5  11   3       61.52       23.22     31.54 o 
  -4  11   3     3688.44     3367.60    109.64 o 
  -3  11   3      138.89      116.19     37.50 o 
  -2  11   3    36220.64    32202.51    421.77 o 
  -1  11   3      118.33      110.95     58.74 o 
   0  11   3     1083.80     1007.90     91.04 o 
   1  11   3       78.49       97.26     55.59 o 
   2  11   3       96.47      123.17     80.75 o 
   3  11   3      358.42      655.92    227.65 o 
   4  11   3     2815.26     3003.26    225.13 o 
   5  11   3     1561.10     1395.90    130.40 o 
   6  11   3     1591.42     1657.05    235.74 o 
  -8  12   3        7.13       32.54     72.23 o 
  -7  12   3      880.02      960.11    198.98 o 
  -6  12   3      136.27       71.85     58.92 o 
  -5  12   3    11264.96    12857.48    303.80 o 
  -4  12   3      239.18      240.54     58.31 o 
  -3  12   3    23361.45    23666.28    449.32 o 
  -2  12   3     6530.71     6517.30    224.04 o 
  -1  12   3     1181.08     1243.62     89.40 o 
   0  12   3     4103.68     4185.21    151.17 o 
   1  12   3     1464.56     1516.85    107.07 o 
   2  12   3     5572.06     6527.35    272.82 o 
   3  12   3    26413.47    27484.32   1418.41 o 
   4  12   3       17.39       18.63    151.57 o 
   5  12   3      291.48      176.01    127.86 o 
   6  12   3      787.41      700.85    206.10 o 
  -8  13   3     1980.34     1808.29    226.40 o 
  -7  13   3     2715.86     2747.74    248.68 o 
  -6  13   3       83.68       46.51     97.53 o 
  -5  13   3     2228.28     2226.33    154.52 o 
  -4  13   3      134.85      125.80     45.05 o 
  -3  13   3     9443.09     9738.21    369.32 o 
  -2  13   3      147.85      111.05     41.10 o 
  -1  13   3      120.98       56.25     43.49 o 
   0  13   3    15114.58    15765.99    362.73 o 
   1  13   3     6197.26     5956.71    222.89 o 
   2  13   3       24.00       15.27     67.59 o 
   3  13   3     2873.47     2721.63    196.76 o 
   4  13   3     2515.40     2132.42    191.11 o 
   5  13   3    10721.10    12057.75   1026.67 o 
   6  13   3      841.24      807.48    167.24 o 
  -8  14   3      680.42      752.87    344.53 o 
  -7  14   3     8011.59     8731.70    736.81 o 
  -6  14   3      547.75      303.94    146.67 o 
  -5  14   3       64.24       31.98     42.25 o 
  -4  14   3     1167.09     1000.17     84.15 o 
  -3  14   3    11751.74    11580.57    315.95 o 
  -2  14   3     4867.61     4968.05    414.91 o 
  -1  14   3    33378.22    33037.87    629.55 o 
   0  14   3    15909.40    17143.40    895.61 o 
   1  14   3      829.43      671.49     86.99 o 
   2  14   3     1114.42     1075.62    233.13 o 
   3  14   3        0.86       26.77     51.70 o 
   4  14   3       92.09       79.30     76.04 o 
   5  14   3     3355.85     3163.10    231.90 o 
   6  14   3     1860.42     1710.65    263.28 o 
  -8  15   3     4502.59     5139.69    807.57 o 
  -7  15   3        8.37       21.67     68.11 o 
  -6  15   3       23.12       33.85     69.54 o 
  -5  15   3    20715.38    23770.77    623.20 o 
  -4  15   3        6.64       14.50     33.74 o 
  -3  15   3     2918.98     2643.86    108.26 o 
  -2  15   3      992.83      592.72    284.78 o 
  -1  15   3       41.09       51.39     96.42 o 
   0  15   3      119.75      154.53     63.75 o 
   1  15   3    13586.31    13814.42    487.81 o 
   2  15   3    15866.23    16329.86    506.14 o 
   3  15   3     6221.68     6778.62    391.76 o 
   4  15   3     2013.71     1639.71    161.04 o 
   5  15   3      330.21      706.67    266.80 o 
   6  15   3      662.75      465.96    146.21 o 
  -7  16   3      457.53      454.20    252.67 o 
  -6  16   3     8099.33     8614.05    614.11 o 
  -5  16   3     1878.23     1805.63    139.07 o 
  -4  16   3     9161.92    10390.65    344.15 o 
  -3  16   3     1924.30     1948.46    268.94 o 
  -2  16   3    11886.11    13019.77    558.33 o 
  -1  16   3     1064.50     1003.97    187.68 o 
   0  16   3     5074.07     4418.37    221.95 o 
   1  16   3     1816.04     1783.31    120.60 o 
   2  16   3     6010.70     5940.69    317.85 o 
   3  16   3     1386.97     1121.58    165.19 o 
   4  16   3      494.99      574.53    295.56 o 
   5  16   3     2040.59     2025.35    247.38 o 
   6  16   3       15.88       38.62    102.12 o 
  -7  17   3      990.10     1042.11    420.90 o 
  -6  17   3    13450.44    13494.49   2135.71 o 
  -5  17   3     4487.08     4586.65    198.82 o 
  -4  17   3      460.83      437.79    187.07 o 
  -3  17   3    18769.46    20531.53    565.95 o 
  -2  17   3     2939.69     3001.09    264.91 o 
  -1  17   3      706.55      614.27    171.51 o 
   0  17   3    19595.55    18403.33   1327.76 o 
   1  17   3    10204.50    10238.17    442.42 o 
   2  17   3      330.36      184.20    156.92 o 
   3  17   3       93.72       39.16     93.19 o 
   4  17   3     4865.05     4094.17    288.64 o 
   5  17   3      971.50      700.75    217.54 o 
  -7  18   3      440.88      497.68    346.45 o 
  -6  18   3     3082.37     2171.55    273.48 o 
  -5  18   3     1561.20     1302.76    180.16 o 
  -4  18   3     5581.59     6176.99    350.78 o 
  -3  18   3     2821.63     2551.62    329.28 o 
  -2  18   3       69.42       39.88    112.02 o 
  -1  18   3      208.85      222.57    145.44 o 
   0  18   3      814.34      853.02     84.39 o 
   1  18   3    10486.84    10050.04    515.65 o 
   2  18   3     2038.03     1549.19    182.20 o 
   3  18   3       39.30       40.16     62.58 o 
   4  18   3     1070.83     1056.85    160.32 o 
   5  18   3      741.77      520.00    131.75 o 
  -7  19   3     4014.75     4145.44    565.24 o 
  -6  19   3     6017.01     4965.23   1009.59 o 
  -5  19   3     8408.22     9150.44    468.92 o 
  -4  19   3      202.81      144.57    123.78 o 
  -3  19   3    20347.54    21837.34    917.57 o 
  -2  19   3       19.48       16.98    119.26 o 
  -1  19   3    15323.28    16351.91   1099.35 o 
   0  19   3       23.80       40.68     54.50 o 
   1  19   3     7529.25     7387.41    401.34 o 
   2  19   3      311.62      224.56    192.68 o 
   3  19   3     2844.86     2519.79    186.60 o 
   4  19   3      173.04      129.72    161.68 o 
   5  19   3       67.40        7.78     66.64 o 
  -7  20   3     3648.61     4094.56    562.34 o 
  -6  20   3     1757.67     1261.94    273.59 o 
  -5  20   3      643.06      390.85    148.34 o 
  -4  20   3       57.98       77.08    167.05 o 
  -3  20   3     2902.70     2722.16    353.01 o 
  -2  20   3       80.30      117.49    346.44 o 
  -1  20   3    11904.39    12168.04    604.49 o 
   0  20   3       21.16       25.41     38.60 o 
   1  20   3     4756.07     4622.28    271.66 o 
   2  20   3     7652.59     8489.00    340.06 o 
   3  20   3      176.91      148.75    138.65 o 
   4  20   3     8727.44     9797.44    876.33 o 
   5  20   3     2006.22     2254.24    245.48 o 
  -7  21   3     3421.64     3292.45    585.55 o 
  -6  21   3     2299.78     2068.80    406.37 o 
  -5  21   3     1607.20     1522.13    314.14 o 
  -4  21   3     6166.67     6283.68    408.03 o 
  -3  21   3    11902.91    13480.65    668.85 o 
  -2  21   3    20131.08    21119.78   1297.46 o 
  -1  21   3     4227.10     4101.53    398.35 o 
   0  21   3     5898.02     5975.85    360.30 o 
   1  21   3     7050.39     7402.40    861.00 o 
   2  21   3       39.95       77.40    170.41 o 
   3  21   3        5.65        2.01    100.21 o 
   4  21   3       36.54      -27.19    106.65 o 
   5  21   3     1372.09     1183.06    222.19 o 
  -6  22   3      209.12       35.10    143.58 o 
  -5  22   3      358.91      411.62    215.77 o 
  -4  22   3      268.29      223.14    206.15 o 
  -3  22   3        6.38       -7.82    168.68 o 
  -2  22   3    16736.52    17757.48    788.96 o 
  -1  22   3     3353.53     3381.89    423.37 o 
   0  22   3     4616.38     4764.66    338.85 o 
   1  22   3        6.09       64.44    216.25 o 
   2  22   3     1086.86      944.74    110.39 o 
   3  22   3     9879.32    10631.35    383.72 o 
   4  22   3     2896.84     2981.42    335.28 o 
   5  22   3     2258.10     2146.36    320.02 o 
  -6  23   3     2634.46     2498.76    373.95 o 
  -5  23   3     3057.09     2981.17    372.46 o 
  -4  23   3     5225.82     5805.08    419.13 o 
  -3  23   3      588.84      604.71    254.85 o 
  -2  23   3     4254.51     4453.90    331.05 o 
  -1  23   3      787.44      796.17    223.23 o 
   0  23   3    10140.47     9832.23    795.25 o 
   1  23   3      134.45      188.57    200.05 o 
   2  23   3      633.56      571.18    197.00 o 
   3  23   3       33.91       46.35     68.44 o 
   4  23   3      896.32      789.79    125.44 o 
  -6  24   3        8.14       -9.25    145.79 o 
  -5  24   3     1712.45     1424.60    277.45 o 
  -4  24   3     2668.30     2254.15    258.56 o 
  -3  24   3     4313.75     4596.76    476.05 o 
  -2  24   3     1884.88     1827.24    303.64 o 
  -1  24   3     4617.64     4767.81    331.77 o 
   0  24   3     3351.96     3260.69    497.43 o 
   1  24   3     9182.64     9352.04    576.22 o 
   2  24   3     3438.80     4080.11    313.11 o 
   3  24   3     4474.62     4474.75    343.43 o 
   4  24   3       18.40        9.78     70.80 o 
  -6  25   3       17.57       30.97    138.92 o 
  -5  25   3     7660.04     9204.90    614.89 o 
  -4  25   3     7055.10     6742.28    375.41 o 
  -3  25   3       73.25      148.58    159.25 o 
  -2  25   3     1864.17     1742.37    285.58 o 
  -1  25   3     1522.45     1250.46    230.29 o 
   0  25   3      375.13      259.95    186.11 o 
   1  25   3     2563.33     2412.63    266.43 o 
   2  25   3    25182.07    26590.38    800.64 o 
   3  25   3      648.29      748.54    163.56 o 
   4  25   3     5873.93     5922.44    497.80 o 
  -5  26   3     1126.22     1249.06    282.87 o 
  -4  26   3      517.85      324.57    166.03 o 
  -3  26   3     4400.48     4320.71    360.58 o 
  -2  26   3     1777.22     1658.71    276.76 o 
  -1  26   3     1014.12      853.72    218.71 o 
   0  26   3       95.08      106.62    128.61 o 
   1  26   3     4936.14     5533.64    379.15 o 
   2  26   3       49.18       93.65    144.10 o 
   3  26   3     3533.19     3366.39    345.82 o 
   4  26   3     1248.36     1213.55    209.20 o 
  -5  27   3      812.65      712.62    245.77 o 
  -4  27   3     1754.52     1487.17    272.49 o 
  -3  27   3      107.52       34.77    125.62 o 
  -2  27   3     2529.19     2643.92    296.75 o 
  -1  27   3      103.16      160.81    149.61 o 
   0  27   3     1262.22     1080.21    241.84 o 
   1  27   3     7127.99     6751.30    370.70 o 
   2  27   3      132.78      205.79    161.05 o 
   3  27   3       11.18       27.39     92.70 o 
  -5  28   3      590.47      578.50    216.24 o 
  -4  28   3     4720.89     4697.20    424.50 o 
  -3  28   3     2040.97     1935.05    264.57 o 
  -2  28   3     5158.86     5055.69    344.73 o 
  -1  28   3     5956.03     6554.91    491.70 o 
   0  28   3     1393.54     1166.24    210.13 o 
   1  28   3    10102.74    10179.76    733.40 o 
   2  28   3      542.11      493.47    170.09 o 
   3  28   3     2088.08     1740.94    369.28 o 
  -4  29   3      374.12      271.99    153.70 o 
  -3  29   3     3921.67     3832.87    406.19 o 
  -2  29   3        9.85        0.86    123.94 o 
  -1  29   3    13478.13    14895.25   1629.95 o 
   0  29   3      290.64      141.36    158.66 o 
   1  29   3     2230.22     2341.84    336.53 o 
   2  29   3      512.55      490.40    270.12 o 
  -4  30   3     6572.67     6123.98    546.65 o 
  -3  30   3       87.08       88.43    119.86 o 
  -2  30   3       17.54        6.77    108.09 o 
  -1  30   3     3252.87     3092.70    473.94 o 
   0  30   3      421.06      285.51    155.39 o 
   1  30   3      491.75      461.55    229.80 o 
   2  30   3     6014.17     5052.04    589.74 o 
  -3  31   3     1420.13     1131.91    213.96 o 
  -2  31   3      618.34      547.37    177.47 o 
  -1  31   3       13.05      -13.75    100.54 o 
   0  31   3      153.43      408.88    294.54 o 
   1  31   3      137.78       63.95    211.48 o 
  -3  32   3      103.74       93.76    106.08 o 
  -2  32   3     4632.01     4206.20    336.36 o 
  -1  32   3      127.24      104.72    205.81 o 
   0  32   3     7866.22     7030.46    618.31 o 
   1  32   3     2197.04     1961.23    390.98 o 
  -1  33   3      172.76      170.33    218.25 o 
   0  33   3     7951.06     6636.09    773.94 o 
  -8   0   4     1278.71     1558.25    314.94 o 
  -6   0   4    82214.93    93501.32   1307.29 o 
  -4   0   4     2689.65     2520.17    192.92 o 
  -2   0   4     1076.51     1222.62    139.63 o 
   0   0   4   153777.95   153059.80   8456.49 o 
   2   0   4     5624.11     5311.81    434.94 o 
   4   0   4     4138.65     4286.07    363.87 o 
   6   0   4      230.27      443.55    910.06 o 
  -8   1   4        7.51       20.93    116.16 o 
  -7   1   4     5656.26     6842.09    456.25 o 
  -6   1   4      184.38      133.27     86.03 o 
  -5   1   4     6950.88     6837.03    245.25 o 
  -4   1   4       19.08       54.94     58.77 o 
  -3   1   4     6722.55     7661.27    161.85 o 
  -2   1   4     2462.16     2687.27    139.25 o 
  -1   1   4    24145.08    24564.94    589.88 o 
   0   1   4    22652.51    27223.03    779.32 o 
   1   1   4     1542.57     1530.49    142.82 o 
   2   1   4     1401.43     1339.62    217.80 o 
   3   1   4     5694.32     5194.67    262.13 o 
   4   1   4     4912.47     5472.36    296.01 o 
   5   1   4     2767.29     2635.23    212.13 o 
   6   1   4     4925.25     4517.22    433.08 o 
  -8   2   4       69.21      148.23    134.60 o 
  -7   2   4      932.14      765.19    306.01 o 
  -6   2   4     1709.24     1860.10    342.76 o 
  -5   2   4     6412.57     6725.20    227.40 o 
  -4   2   4     4128.62     4739.39    189.80 o 
  -3   2   4    25493.57    26695.03    698.70 o 
  -2   2   4      928.69      959.78    113.48 o 
  -1   2   4     3731.46     4209.96    197.99 o 
   0   2   4      644.18      702.18    142.95 o 
   1   2   4      540.43      641.00    228.55 o 
   2   2   4     1276.95     1501.21    216.09 o 
   3   2   4     1307.39     1205.63    211.91 o 
   4   2   4      671.50      426.73    147.48 o 
   5   2   4     2749.63     2417.38    199.46 o 
   6   2   4        4.92      240.72    367.41 o 
  -8   3   4     5376.12     5998.39    550.49 o 
  -7   3   4     1627.76     1994.68    266.86 o 
  -6   3   4     2754.59     3282.83    309.75 o 
  -5   3   4     3600.03     4103.41    150.67 o 
  -4   3   4    41362.28    43529.73    541.86 o 
  -3   3   4      637.52      751.81    107.32 o 
  -2   3   4     1107.23     1146.56     94.29 o 
  -1   3   4    27979.26    29652.38    439.86 o 
   0   3   4     5076.14     5443.65    230.13 o 
   1   3   4     2307.71     2457.03    268.64 o 
   2   3   4    16875.19    18475.56    813.98 o 
   3   3   4     3227.62     2848.99    268.75 o 
   4   3   4     1455.51     2095.74    551.21 o 
   5   3   4      216.30      228.72    145.49 o 
   6   3   4     1807.41     1990.32    232.78 o 
  -8   4   4     1039.84     1385.96    215.34 o 
  -7   4   4      214.22      276.96    197.09 o 
  -6   4   4       36.03       53.44     80.19 o 
  -5   4   4        6.15       60.77     67.85 o 
  -4   4   4     4778.01     5648.12    168.63 o 
  -3   4   4    48500.38    49469.56    527.82 o 
  -2   4   4    58831.63    60343.14   1100.36 o 
  -1   4   4        3.45       89.29     86.02 o 
   0   4   4      130.50      225.45    129.77 o 
   1   4   4    14861.08    15891.05    559.69 o 
   2   4   4     9217.80    10187.23    610.81 o 
   3   4   4     8672.39     8902.15    317.14 o 
   4   4   4     9665.42    10358.41    752.02 o 
   5   4   4      191.17      144.65     88.66 o 
   6   4   4      550.45      500.00    557.51 o 
  -8   5   4      112.12      169.02    141.04 o 
  -7   5   4      985.49      857.96    220.82 o 
  -6   5   4     8811.66     9736.04    352.65 o 
  -5   5   4     2704.93     2941.19    174.95 o 
  -4   5   4    17790.63    19370.26    355.62 o 
  -3   5   4     1108.87     1297.98    152.37 o 
  -2   5   4     7656.15     8788.27    206.89 o 
  -1   5   4       29.27       26.46     59.38 o 
   0   5   4    13837.55    14443.56    314.83 o 
   1   5   4     5158.90     5944.00    366.96 o 
   2   5   4    10269.71    10886.49    498.38 o 
   3   5   4       43.52      104.21    126.89 o 
   4   5   4       32.85      430.02    362.60 o 
   5   5   4       16.02       25.89     59.22 o 
   6   5   4     2321.75     2042.73    347.33 o 
  -8   6   4       10.98       23.79    109.83 o 
  -7   6   4    14054.29    16568.63    695.24 o 
  -6   6   4       66.79      165.93    118.16 o 
  -5   6   4      385.59      417.18     63.31 o 
  -4   6   4     3872.81     3910.49    150.07 o 
  -3   6   4     1298.32     1469.01     89.57 o 
  -2   6   4    48909.73    50729.91    805.49 o 
  -1   6   4       45.83      115.30     90.43 o 
   0   6   4    16057.93    18105.85    392.23 o 
   1   6   4     8778.38     8897.41    632.65 o 
   2   6   4     9052.53     9218.30    389.91 o 
   3   6   4      875.34      807.72    158.47 o 
   4   6   4    12467.35    13787.82    563.22 o 
   5   6   4     1506.97     1380.20    209.43 o 
   6   6   4     5354.56     5484.86    587.29 o 
  -8   7   4     1718.60     1884.53    303.49 o 
  -7   7   4    13415.47    15421.45    675.28 o 
  -6   7   4     2268.57     2501.38    202.84 o 
  -5   7   4       14.85       10.77     37.16 o 
  -4   7   4     1142.21     1189.92     89.20 o 
  -3   7   4    10350.47    11824.33    237.82 o 
  -2   7   4    14674.23    16440.50    270.20 o 
  -1   7   4    58127.83    59339.63    868.59 o 
   0   7   4     4747.96     5104.80    252.45 o 
   1   7   4      685.88      622.62    135.48 o 
   2   7   4     2388.49     2533.94    254.92 o 
   3   7   4    24279.98    26442.34    514.43 o 
   4   7   4      453.17      996.30    795.84 o 
   5   7   4      439.05      342.55    154.32 o 
   6   7   4     2040.63     1902.61    311.79 o 
  -8   8   4     4929.28     5461.28    546.64 o 
  -7   8   4      118.11      100.20    148.46 o 
  -6   8   4      547.95      375.93    127.80 o 
  -5   8   4     2519.04     3031.80    139.95 o 
  -4   8   4      388.77      369.20     81.09 o 
  -3   8   4    11665.92    13444.59    265.88 o 
  -2   8   4       29.57       34.62     45.97 o 
  -1   8   4       19.38        4.95     40.76 o 
   0   8   4      226.89      162.46     95.84 o 
   1   8   4     1871.48     2107.89    193.38 o 
   2   8   4      114.65      194.46    129.06 o 
   3   8   4       28.33      141.72    148.50 o 
   4   8   4     3073.20     2902.01    223.03 o 
   5   8   4     2563.45     2114.95    166.86 o 
   6   8   4      253.01      438.01    168.36 o 
  -8   9   4     1185.07     1084.65    201.79 o 
  -7   9   4     2096.99     2230.95    249.12 o 
  -6   9   4      888.96      731.01    149.29 o 
  -5   9   4      988.23      938.04    102.14 o 
  -4   9   4      742.85      858.78     97.49 o 
  -3   9   4     1524.55     1484.56     85.62 o 
  -2   9   4      780.90      699.10     73.18 o 
  -1   9   4      124.36      159.60     84.51 o 
   0   9   4    13045.15    13823.04    353.24 o 
   1   9   4     9803.48    10054.29   1113.79 o 
   2   9   4       83.34       82.33    123.12 o 
   3   9   4    21856.86    23272.05   1195.68 o 
   4   9   4      298.46      288.50    171.01 o 
   5   9   4       28.19      187.76    626.39 o 
  -8  10   4      716.19      687.13    150.95 o 
  -7  10   4     4379.98     4562.62    328.06 o 
  -6  10   4    11198.56    12848.87    386.29 o 
  -5  10   4      984.75     1109.95    113.02 o 
  -4  10   4      778.32      784.86     72.69 o 
  -3  10   4     6034.21     6338.41    172.93 o 
  -2  10   4      338.89      300.04    103.12 o 
  -1  10   4     2487.40     2367.44    129.39 o 
   0  10   4     7545.07     8185.38    295.64 o 
   1  10   4    19057.85    20603.25    490.95 o 
   2  10   4       45.58       61.76     81.09 o 
   3  10   4     7349.48     8136.49    481.23 o 
   4  10   4    17904.37    18824.09    759.31 o 
   5  10   4      167.37      266.61    100.62 o 
  -8  11   4     1899.24     1816.10    312.98 o 
  -7  11   4      954.25     1301.75    222.28 o 
  -6  11   4       86.20       74.40     95.68 o 
  -5  11   4    12597.02    12936.98    467.73 o 
  -4  11   4     2809.37     3162.17    132.98 o 
  -3  11   4      106.93       68.83     42.20 o 
  -2  11   4     1602.08     1617.27     95.10 o 
  -1  11   4     6520.37     6529.46    193.84 o 
   0  11   4       95.03       92.43     79.21 o 
   1  11   4        2.16       19.60     62.86 o 
   2  11   4     3238.03     3065.44    239.20 o 
   3  11   4     3163.57     3225.31    229.46 o 
   4  11   4     6021.37     6498.08    582.86 o 
   5  11   4     4052.66     3975.66    334.30 o 
  -8  12   4     7012.20     8026.77    577.61 o 
  -7  12   4       14.27       20.37     83.53 o 
  -6  12   4      834.91      909.36    158.53 o 
  -5  12   4     4411.42     4771.24    221.23 o 
  -4  12   4     1654.80     1460.73     95.93 o 
  -3  12   4     2570.66     2502.72    114.86 o 
  -2  12   4     4784.65     4818.63    150.13 o 
  -1  12   4     2118.31     2076.09     93.86 o 
   0  12   4       93.27      104.20     53.37 o 
   1  12   4       40.13       49.18     94.49 o 
   2  12   4     6320.79     6221.60    264.78 o 
   3  12   4       12.03       37.84     76.36 o 
   4  12   4     2257.16     2290.07    179.59 o 
   5  12   4     8404.25     8393.74    500.00 o 
  -8  13   4     2543.74     2489.54    548.20 o 
  -7  13   4      185.01      113.35    150.91 o 
  -6  13   4     7549.09     8369.72    405.88 o 
  -5  13   4    33454.37    37925.74    582.42 o 
  -4  13   4      672.60      644.26     75.27 o 
  -3  13   4      507.61      444.11     49.56 o 
  -2  13   4        0.70        6.26     31.65 o 
  -1  13   4     8234.60     8031.47    238.88 o 
   0  13   4       53.08       58.65     59.60 o 
   1  13   4      224.72      256.56    178.15 o 
   2  13   4      478.19      494.96    268.20 o 
   3  13   4      288.35      270.35    115.92 o 
   4  13   4     3841.35     3682.12    271.81 o 
   5  13   4     1821.12     1816.23    198.01 o 
  -8  14   4      104.28       38.91    212.21 o 
  -7  14   4      815.62      793.44    470.20 o 
  -6  14   4      225.61      146.36    101.23 o 
  -5  14   4      230.53      189.61     87.13 o 
  -4  14   4       71.52       44.66     75.05 o 
  -3  14   4       81.06       47.22     96.61 o 
  -2  14   4      593.75      615.18     63.79 o 
  -1  14   4     4231.56     4239.06    143.61 o 
   0  14   4      583.25      464.86     71.35 o 
   1  14   4    38967.49    41241.99    756.33 o 
   2  14   4     8298.56     7960.70    377.91 o 
   3  14   4      289.73      290.98    136.41 o 
   4  14   4     2591.22     2248.11    294.18 o 
   5  14   4     5130.93     5181.83    426.48 o 
  -7  15   4     1109.79      507.01    361.35 o 
  -6  15   4     2152.21     1783.43    259.48 o 
  -5  15   4      222.85      212.19     80.35 o 
  -4  15   4     6140.84     6708.48    183.18 o 
  -3  15   4      375.19      318.07     57.42 o 
  -2  15   4    10972.04    11043.03    623.07 o 
  -1  15   4      207.75      169.74     44.90 o 
   0  15   4       31.74       39.78     57.65 o 
   1  15   4       98.27       94.65    105.59 o 
   2  15   4      778.73      617.78    177.10 o 
   3  15   4     2202.11     2079.64    207.66 o 
   4  15   4     2274.86     2362.87    542.16 o 
   5  15   4     1134.02     1099.60    165.10 o 
  -7  16   4     3237.71     3075.72    578.26 o 
  -6  16   4      453.37      497.53    223.26 o 
  -5  16   4    16946.48    19454.51    763.08 o 
  -4  16   4     5733.25     6518.90    352.77 o 
  -3  16   4      130.07       81.53     99.76 o 
  -2  16   4     8255.55     7466.81    546.80 o 
  -1  16   4      193.01      170.19     53.57 o 
   0  16   4     2043.86     1748.03    101.93 o 
   1  16   4     9111.10     9681.56    341.11 o 
   2  16   4      108.76      182.63    142.16 o 
   3  16   4      929.42      865.67    168.19 o 
   4  16   4    12137.23    11169.66    652.72 o 
   5  16   4      137.12      106.76     80.82 o 
  -7  17   4     2371.28     2667.96    572.24 o 
  -6  17   4     1493.24     1485.79    287.80 o 
  -5  17   4       36.07       38.43     98.32 o 
  -4  17   4       16.96       19.33    137.56 o 
  -3  17   4     4387.50     4665.55    371.89 o 
  -2  17   4    15230.92    16959.14    874.39 o 
  -1  17   4     5550.76     5736.82    358.52 o 
   0  17   4       16.07       12.23     31.47 o 
   1  17   4      911.13      185.50    288.17 o 
   2  17   4       22.68       -4.27     74.11 o 
   3  17   4     3316.01     3229.64    259.43 o 
   4  17   4      143.26      323.60    211.01 o 
   5  17   4     2144.01     1902.72    192.34 o 
  -7  18   4     3883.42     4327.49    574.87 o 
  -6  18   4      336.45      153.42    167.29 o 
  -5  18   4     1266.62     1278.04    187.30 o 
  -4  18   4      795.90      715.92    212.96 o 
  -3  18   4     7357.23     7287.79    433.49 o 
  -2  18   4     2028.40     2211.02    205.78 o 
  -1  18   4    17517.65    16471.55    739.92 o 
   0  18   4     2730.36     2531.33    138.58 o 
   1  18   4    18586.13    19582.22   1124.16 o 
   2  18   4     1722.19     1954.66    173.45 o 
   3  18   4     1752.07     1680.82    605.01 o 
   4  18   4     5137.11     5167.71    376.60 o 
  -7  19   4     1075.98     1062.67    396.88 o 
  -6  19   4      176.83      240.78    169.76 o 
  -5  19   4     1794.55     1808.03    219.76 o 
  -4  19   4     2410.96     2634.30    270.45 o 
  -3  19   4     6664.43     7152.56    421.64 o 
  -2  19   4      485.68      354.22    157.63 o 
  -1  19   4       63.61        6.79     76.94 o 
   0  19   4      695.64      698.19    116.16 o 
   1  19   4    29318.39    26293.33    902.54 o 
   2  19   4     3001.33     2876.31    193.85 o 
   3  19   4     7474.81     7293.13    615.96 o 
   4  19   4     1935.77     1966.54    256.76 o 
  -7  20   4       75.47       57.85    342.30 o 
  -6  20   4     4625.53     4942.89    539.78 o 
  -5  20   4     2633.97     2662.76    249.73 o 
  -4  20   4     2043.92     2319.22    288.80 o 
  -3  20   4     7592.22     7771.38    401.17 o 
  -2  20   4    22087.89    25817.10   1571.03 o 
  -1  20   4      176.00      194.01    156.53 o 
   0  20   4     9162.13     8567.23    368.86 o 
   1  20   4     8972.49     7521.34    376.51 o 
   2  20   4     3023.07     2452.69    187.51 o 
   3  20   4     7623.13     7064.30    428.91 o 
   4  20   4      385.14      493.95    113.26 o 
  -6  21   4      275.25      222.48    218.52 o 
  -5  21   4     4297.74     4181.04    384.12 o 
  -4  21   4     2049.98     2587.26    351.00 o 
  -3  21   4     6238.25     6317.23    468.87 o 
  -2  21   4     2469.68     2231.67    258.88 o 
  -1  21   4      350.56      487.96    177.60 o 
   0  21   4     1178.17     1146.82    210.02 o 
   1  21   4     2781.76     2176.20    198.09 o 
   2  21   4      651.18      495.58    107.60 o 
   3  21   4      251.17      191.42    175.13 o 
   4  21   4      114.24      130.33     99.40 o 
  -6  22   4     1909.60     1848.62    290.09 o 
  -5  22   4     1033.41      830.12    260.32 o 
  -4  22   4     4306.96     4353.00    341.29 o 
  -3  22   4    14621.79    15898.82    716.26 o 
  -2  22   4     3092.43     2642.82    514.64 o 
  -1  22   4     1373.88     1298.98    208.35 o 
   0  22   4      625.59      507.39    179.05 o 
   1  22   4     1765.02     1522.32    731.74 o 
   2  22   4    14076.03    15677.16    889.77 o 
   3  22   4     3830.10     3383.11    270.89 o 
   4  22   4     2259.13     2227.01    214.48 o 
  -6  23   4      176.46      146.20    162.48 o 
  -5  23   4     9466.56     9956.81    856.81 o 
  -4  23   4       27.79      -15.16    125.93 o 
  -3  23   4     1058.62     1082.21    335.40 o 
  -2  23   4    13506.88    13546.58   1160.78 o 
  -1  23   4     1013.76      883.22    261.53 o 
   0  23   4     7705.35     9105.40    498.48 o 
   1  23   4     1679.37     1442.82    242.27 o 
   2  23   4      309.19      345.83    182.67 o 
   3  23   4       10.06       89.55    226.23 o 
  -6  24   4     2848.52     2997.82    397.71 o 
  -5  24   4     1765.06     1653.63    285.36 o 
  -4  24   4     2420.99     2043.51    259.01 o 
  -3  24   4     2978.49     2818.05    323.52 o 
  -2  24   4      679.37      664.25    195.82 o 
  -1  24   4     3229.21     3678.79    352.30 o 
   0  24   4     6730.19     7644.37   1115.77 o 
   1  24   4       99.31      195.49    141.22 o 
   2  24   4     1242.33     1525.83    188.59 o 
   3  24   4     2662.83     2512.30    274.30 o 
  -5  25   4       98.02       60.65    171.12 o 
  -4  25   4     7120.44     7107.45    569.68 o 
  -3  25   4     5650.09     5408.36    399.04 o 
  -2  25   4     7944.94     7928.19    512.01 o 
  -1  25   4     4379.63     4637.60    486.56 o 
   0  25   4     4113.61     4625.97    385.07 o 
   1  25   4     1074.88     1041.15    236.20 o 
   2  25   4     1906.61     1978.25    362.78 o 
   3  25   4      103.75       72.24    166.27 o 
  -5  26   4     3110.41     2555.81    330.76 o 
  -4  26   4     4715.20     4426.50    425.64 o 
  -3  26   4     2366.44     2222.46    300.33 o 
  -2  26   4     1265.94     1166.16    247.27 o 
  -1  26   4      165.59      160.08    128.45 o 
   0  26   4     6742.15     6635.95    438.08 o 
   1  26   4       71.99       31.74    126.46 o 
   2  26   4       42.95       71.24    124.05 o 
   3  26   4       18.94       67.77    123.32 o 
  -5  27   4     5476.51     4890.45    550.33 o 
  -4  27   4     2030.82     1823.05    274.49 o 
  -3  27   4        4.53      -41.12    148.08 o 
  -2  27   4     2073.18     1776.58    245.57 o 
  -1  27   4     2742.90     2671.41    326.23 o 
   0  27   4     2060.10     2160.87    494.34 o 
   1  27   4       13.64       25.66    112.46 o 
   2  27   4     6318.74     6224.36    385.39 o 
  -4  28   4      610.27      462.35    200.70 o 
  -3  28   4      217.50      148.48    151.61 o 
  -2  28   4     4470.47     4204.26    443.52 o 
  -1  28   4     2127.58     2529.13    338.72 o 
   0  28   4     1260.51     1445.97    244.83 o 
   1  28   4      429.65      525.37    160.27 o 
   2  28   4     4124.76     2996.01    320.32 o 
  -4  29   4     4422.03     4313.91    422.18 o 
  -3  29   4      342.13      181.85    196.50 o 
  -2  29   4     2965.89     2694.70    353.81 o 
  -1  29   4     1043.98      784.61    198.88 o 
   0  29   4      340.62      277.42    170.68 o 
   1  29   4     3963.79     3736.41    293.15 o 
  -3  30   4       99.45       64.74    138.10 o 
  -2  30   4     2340.54     2286.42    268.38 o 
  -1  30   4      737.14      691.51    180.63 o 
   0  30   4        1.84        8.21     95.65 o 
   1  30   4      526.91      341.21    162.01 o 
  -2  31   4      728.69      549.50    156.14 o 
  -1  31   4     2486.73     2426.41    319.72 o 
   0  31   4      517.92      429.91    176.24 o 
  -8   0   5     4342.98     4603.24    651.68 o 
  -6   0   5    10817.51    12998.84    702.24 o 
  -4   0   5    30892.55    35901.13    601.68 o 
  -2   0   5      149.97      212.20    229.25 o 
   0   0   5      854.48     1056.67    388.51 o 
   2   0   5    16151.34    17191.74    739.91 o 
   4   0   5       65.59      275.80    159.30 o 
  -8   1   5      457.85      382.37    159.70 o 
  -7   1   5     6011.35     6552.08    406.43 o 
  -6   1   5      139.48      243.61    181.12 o 
  -5   1   5     1821.83     2133.70    202.99 o 
  -4   1   5       27.17       88.27    128.95 o 
  -3   1   5    13070.31    15393.68    350.30 o 
  -2   1   5     1832.81     1974.53    150.22 o 
  -1   1   5      730.04      907.17    185.59 o 
   0   1   5      435.91      346.29    107.16 o 
   1   1   5      795.55     1070.57    285.59 o 
   2   1   5     3758.13     3808.18    329.93 o 
   3   1   5      231.21      440.78    165.19 o 
   4   1   5     2591.84     3101.55    305.70 o 
   5   1   5     2525.87     2280.97    213.51 o 
  -8   2   5     2006.02     2284.43    319.18 o 
  -7   2   5     1172.34     1346.65    212.75 o 
  -6   2   5      359.07      261.00    158.96 o 
  -5   2   5      181.15      134.36    111.02 o 
  -4   2   5    13931.56    15805.57    400.35 o 
  -3   2   5     2516.78     2662.21    135.80 o 
  -2   2   5    23114.12    25752.29    503.08 o 
  -1   2   5    10834.02    11723.55    318.93 o 
   0   2   5        9.00       56.24    109.98 o 
   1   2   5    24353.08    28168.80    783.45 o 
   2   2   5      156.40       41.17    203.12 o 
   3   2   5     3374.27     3127.55    309.05 o 
   4   2   5    12077.35    11431.56    703.57 o 
   5   2   5       27.85      211.61    130.26 o 
  -8   3   5        7.46       21.59    101.70 o 
  -7   3   5      686.67      793.93    185.84 o 
  -6   3   5    13986.40    17018.86    571.91 o 
  -5   3   5      171.39      109.46     90.34 o 
  -4   3   5     5852.33     6648.39    246.71 o 
  -3   3   5      331.21      323.86    100.05 o 
  -2   3   5     3763.58     4162.59    187.66 o 
  -1   3   5     2348.71     2398.05    187.56 o 
   0   3   5    19364.69    21046.18    527.05 o 
   1   3   5      183.53      354.62    186.44 o 
   2   3   5      341.26      293.23    141.96 o 
   3   3   5      379.83      402.90    144.99 o 
   4   3   5      258.76      729.25    309.09 o 
   5   3   5     1698.98     1800.70    327.35 o 
  -8   4   5     1565.33     1931.61    292.01 o 
  -7   4   5       95.85      138.12    157.19 o 
  -6   4   5        2.25       -0.29    121.08 o 
  -5   4   5     4625.10     5698.28    182.39 o 
  -4   4   5       48.92       74.90     98.30 o 
  -3   4   5     1935.02     2195.34    147.55 o 
  -2   4   5      249.31      384.86    128.03 o 
  -1   4   5     1662.47     1868.87    150.42 o 
   0   4   5      182.12      204.62    129.76 o 
   1   4   5      231.74      139.46    134.46 o 
   2   4   5     2445.47     2327.33    263.41 o 
   3   4   5     1075.93      914.21    208.67 o 
   4   4   5     1554.09     1870.52    235.08 o 
   5   4   5     9138.24     8856.74    380.04 o 
  -8   5   5     2799.21     3476.69    429.75 o 
  -7   5   5     1373.95     1807.56    219.89 o 
  -6   5   5      563.94      454.20    115.36 o 
  -5   5   5      865.94     1073.23    113.94 o 
  -4   5   5     7597.71     8611.27    288.52 o 
  -3   5   5     2651.54     2903.31    163.17 o 
  -2   5   5     8853.69     9503.40    285.32 o 
  -1   5   5     1411.86     1262.88    283.69 o 
   0   5   5      393.40      517.59    131.05 o 
   1   5   5      682.90      630.49    230.60 o 
   2   5   5    19766.32    21743.47    597.21 o 
   3   5   5     3015.63     3061.38    414.53 o 
   4   5   5     1357.57     1071.41    206.97 o 
   5   5   5        7.20      604.12    235.67 o 
  -8   6   5      176.56      121.34    140.22 o 
  -7   6   5     4650.25     4804.65    350.35 o 
  -6   6   5      678.43      795.21    138.08 o 
  -5   6   5    12684.15    14250.05    408.98 o 
  -4   6   5     4090.26     4652.41    210.04 o 
  -3   6   5       40.70       48.14    106.22 o 
  -2   6   5     1093.19     1233.57    154.19 o 
  -1   6   5     9362.63    10273.58    307.15 o 
   0   6   5      818.52     1084.78    167.29 o 
   1   6   5    10635.28    11008.62    370.34 o 
   2   6   5     5214.43     6307.10   1115.61 o 
   3   6   5     2543.82     2440.92    254.81 o 
   4   6   5     1078.61     1002.08    140.57 o 
   5   6   5     2939.22     2558.41    351.59 o 
  -8   7   5      733.39      748.11    234.70 o 
  -7   7   5    18048.32    21437.71    680.43 o 
  -6   7   5    32591.46    37724.76    551.10 o 
  -5   7   5        0.31       10.52     41.82 o 
  -4   7   5     7257.09     8195.03    268.79 o 
  -3   7   5     3207.86     3837.39    189.39 o 
  -2   7   5     3471.14     3878.90    204.07 o 
  -1   7   5       69.48      121.37    135.34 o 
   0   7   5    23981.73    26764.95    661.61 o 
   1   7   5       78.62       60.30     93.76 o 
   2   7   5     3549.16     3742.60    372.62 o 
   3   7   5     8047.06     8725.81    505.60 o 
   4   7   5      223.44      250.56    153.29 o 
   5   7   5      304.86      362.17    290.88 o 
  -8   8   5     2705.73     3065.33    328.46 o 
  -7   8   5      122.34      147.49    140.30 o 
  -6   8   5       12.77       37.25    100.49 o 
  -5   8   5     2580.26     2755.87    138.21 o 
  -4   8   5     5029.24     5973.77    234.98 o 
  -3   8   5      211.58      183.81     84.57 o 
  -2   8   5    17721.44    20038.35    459.33 o 
  -1   8   5     5364.58     5496.94    235.97 o 
   0   8   5      113.26      128.56    127.10 o 
   1   8   5       76.90      141.86    140.14 o 
   2   8   5     2367.38     2576.50    347.19 o 
   3   8   5    13930.38    14729.09    851.04 o 
   4   8   5     1825.44     1793.48    207.29 o 
   5   8   5      313.89      254.84    140.99 o 
  -8   9   5      509.13      394.93    138.59 o 
  -7   9   5     1929.73     2457.63    241.11 o 
  -6   9   5     1085.37     1254.74    157.26 o 
  -5   9   5       57.98       69.10     64.11 o 
  -4   9   5     3260.40     4125.81    184.72 o 
  -3   9   5    12055.16    14024.10    378.84 o 
  -2   9   5     6158.97     7051.19    258.74 o 
  -1   9   5     5923.54     6287.95    253.13 o 
   0   9   5    16367.03    20363.59    554.14 o 
   1   9   5     2772.97     2520.61    171.29 o 
   2   9   5     1519.58     1401.24    222.57 o 
   3   9   5      968.47     1850.87    903.86 o 
   4   9   5       56.23      113.87    460.17 o 
   5   9   5     1121.89     1000.05    209.77 o 
  -8  10   5      272.87      323.85    148.53 o 
  -7  10   5     4683.48     4977.26    476.77 o 
  -6  10   5       44.59       34.96     75.45 o 
  -5  10   5      119.37       54.33     63.95 o 
  -4  10   5       13.95       63.57     97.14 o 
  -3  10   5     2338.66     2978.16    193.67 o 
  -2  10   5     6763.44     7377.42    273.69 o 
  -1  10   5    17848.71    20511.22    597.08 o 
   0  10   5     4028.15     4274.08    254.30 o 
   1  10   5      913.65      928.43    188.25 o 
   2  10   5     1797.89     1829.80    223.22 o 
   3  10   5      159.37      220.24    190.23 o 
   4  10   5     3032.56     3134.51    253.21 o 
   5  10   5     1101.12     1293.56    151.97 o 
  -8  11   5     1251.01     1206.72    363.94 o 
  -7  11   5     2571.42     2630.88    312.74 o 
  -6  11   5     4687.04     5254.64    301.77 o 
  -5  11   5      966.29      994.85    133.72 o 
  -4  11   5       14.87       10.30     45.88 o 
  -3  11   5    42964.27    48500.94    508.44 o 
  -2  11   5     5211.54     5207.02    221.95 o 
  -1  11   5    12091.77    11630.04    936.00 o 
   0  11   5     2359.29     2294.41    173.51 o 
   1  11   5      784.33      836.78    178.44 o 
   2  11   5     2698.39     2510.01    234.28 o 
   3  11   5     2200.37     1835.90    184.05 o 
   4  11   5      431.43      459.07    233.15 o 
   5  11   5     2466.49     2657.95    524.80 o 
  -8  12   5       98.63       91.82    194.27 o 
  -7  12   5     3125.04     3434.33    631.88 o 
  -6  12   5      691.84      587.62    122.27 o 
  -5  12   5     1668.91     1855.39    154.20 o 
  -4  12   5     6978.61     7721.75    383.98 o 
  -3  12   5       61.35       47.68     55.17 o 
  -2  12   5       98.09      114.73     71.14 o 
  -1  12   5     6582.69     7017.59    296.06 o 
   0  12   5     1003.92      738.30    274.77 o 
   1  12   5    19284.99    22025.50    848.68 o 
   2  12   5     2443.14     2080.11    247.55 o 
   3  12   5     2409.46     2215.88    224.62 o 
   4  12   5      104.52       61.68    138.93 o 
  -7  13   5      828.07      839.43    300.10 o 
  -6  13   5    13405.17    15734.88    670.03 o 
  -5  13   5     1497.31     1631.52    134.52 o 
  -4  13   5     2603.39     2897.73    195.59 o 
  -3  13   5     8729.03     9345.99    404.12 o 
  -2  13   5      657.31      635.63     70.24 o 
  -1  13   5      569.61      609.26    100.40 o 
   0  13   5    19466.22    22333.29    744.01 o 
   1  13   5     6782.96     6684.26    427.13 o 
   2  13   5     1013.57     1331.47    184.32 o 
   3  13   5     3928.11     4437.44    270.57 o 
   4  13   5     2952.83     3139.93    258.53 o 
  -7  14   5       23.93       11.96    221.84 o 
  -6  14   5      153.06      206.59    128.39 o 
  -5  14   5    18287.69    19861.91    756.86 o 
  -4  14   5     8903.53    10131.97    332.55 o 
  -3  14   5        8.90       10.75     40.92 o 
  -2  14   5     4241.36     4382.10    168.54 o 
  -1  14   5     1616.26     1486.97    142.17 o 
   0  14   5      106.19      128.45    118.53 o 
   1  14   5     2115.21     2304.36    258.60 o 
   2  14   5     3375.24     2848.84    297.52 o 
   3  14   5      436.70      368.15    445.03 o 
   4  14   5     1018.27      939.90    132.68 o 
  -7  15   5       64.14      107.79    216.61 o 
  -6  15   5        3.02       27.40    135.16 o 
  -5  15   5      289.38      293.90    138.42 o 
  -4  15   5       90.14      107.69     76.20 o 
  -3  15   5      895.75      839.16    174.21 o 
  -2  15   5     1815.09     1899.59    136.57 o 
  -1  15   5     2548.93     2683.64    175.14 o 
   0  15   5      131.79       53.75     73.56 o 
   1  15   5     1875.25     1981.12    162.76 o 
   2  15   5    13680.50    13854.29   1033.26 o 
   3  15   5      491.54      285.15    160.12 o 
   4  15   5     1552.36     1349.69    168.22 o 
  -7  16   5     4957.92     5649.60    808.36 o 
  -6  16   5      253.36      170.38    168.23 o 
  -5  16   5      769.00      795.67    170.31 o 
  -4  16   5      109.47      117.09    125.68 o 
  -3  16   5      307.80      204.34    200.30 o 
  -2  16   5     4189.79     4704.19    375.91 o 
  -1  16   5    15925.28    16343.86    642.44 o 
   0  16   5    10420.34    11776.96    411.22 o 
   1  16   5     1543.82     1511.51    156.13 o 
   2  16   5    16724.32    17421.09    665.75 o 
   3  16   5      387.97      256.36    313.40 o 
   4  16   5      397.01      351.35    171.51 o 
  -7  17   5      187.25      158.98    213.88 o 
  -6  17   5      822.18     1037.30    262.70 o 
  -5  17   5      192.35      198.80    139.99 o 
  -4  17   5       67.95       32.57    166.20 o 
  -3  17   5    12114.85    14489.03    540.55 o 
  -2  17   5     2347.69     2117.98    347.15 o 
  -1  17   5     3779.58     3293.46    181.97 o 
   0  17   5     2604.99     2577.40    168.16 o 
   1  17   5     2299.60     2488.10    197.96 o 
   2  17   5      469.86      546.69    161.37 o 
   3  17   5    11065.05    11962.80    921.24 o 
   4  17   5     1275.01     1261.08    163.75 o 
  -7  18   5      192.32       84.37    219.17 o 
  -6  18   5      591.31      546.76    219.92 o 
  -5  18   5    30751.97    35602.02    896.14 o 
  -4  18   5      282.25      290.42    173.19 o 
  -3  18   5      477.74      574.86    167.30 o 
  -2  18   5    18850.26    18948.22   1748.76 o 
  -1  18   5     1200.74     1226.19    249.60 o 
   0  18   5       59.36       95.70     66.48 o 
   1  18   5     3893.46     3518.06    247.10 o 
   2  18   5       89.92      103.96    104.16 o 
   3  18   5     5605.33     4854.05    352.39 o 
   4  18   5      931.29      916.77    147.85 o 
  -7  19   5      377.60      328.38    334.94 o 
  -6  19   5      271.57      156.25    145.12 o 
  -5  19   5      290.04      257.04    159.13 o 
  -4  19   5     8049.54     8636.38    482.57 o 
  -3  19   5      785.66      580.30    157.18 o 
  -2  19   5     6769.00     5737.05    416.93 o 
  -1  19   5        1.12        3.52     87.57 o 
   0  19   5      313.47      293.42     96.51 o 
   1  19   5     1220.03     1388.57    136.63 o 
   2  19   5      293.67      315.56     97.59 o 
   3  19   5      855.18      654.92    135.60 o 
  -6  20   5     3713.65     3176.94    401.29 o 
  -5  20   5      485.17      555.38    196.77 o 
  -4  20   5      418.34      273.34    168.82 o 
  -3  20   5     2735.43     2590.48    238.42 o 
  -2  20   5     2596.47     2875.43    264.53 o 
  -1  20   5    21001.05    21166.56   1817.38 o 
   0  20   5     2017.08     1748.85    215.20 o 
   1  20   5      411.37      223.53    152.70 o 
   2  20   5      160.59       98.94     97.12 o 
   3  20   5     1715.41     1269.80    147.76 o 
  -6  21   5     5322.05     5388.41    506.19 o 
  -5  21   5     2411.67     2622.21    363.10 o 
  -4  21   5     7143.05     8187.07    414.61 o 
  -3  21   5     3594.94     4235.66    463.24 o 
  -2  21   5     6332.98     6619.69    411.30 o 
  -1  21   5      213.37      100.88    118.55 o 
   0  21   5     5044.38     5351.86    601.91 o 
   1  21   5       70.35       82.65    117.01 o 
   2  21   5      632.11      434.00    215.52 o 
   3  21   5      289.84      249.98    149.72 o 
  -6  22   5     1986.10     1943.17    316.25 o 
  -5  22   5      888.99      781.75    224.72 o 
  -4  22   5      268.19      278.24    171.14 o 
  -3  22   5     1937.26     2188.26    296.23 o 
  -2  22   5     2541.69     2629.78    278.59 o 
  -1  22   5      732.01      708.86    272.00 o 
   0  22   5      482.91      340.73    160.45 o 
   1  22   5    16581.25    15157.60   2450.90 o 
   2  22   5     1283.90      831.80    129.28 o 
   3  22   5      221.27      204.37    154.67 o 
  -6  23   5      100.50       71.07    137.24 o 
  -5  23   5       94.22       72.32    126.96 o 
  -4  23   5       36.69       72.94    190.42 o 
  -3  23   5     3593.34     3595.44    325.26 o 
  -2  23   5     1672.38     2866.09   1301.91 o 
  -1  23   5     8455.25     8876.52    458.24 o 
   0  23   5      384.98      417.46    199.33 o 
   1  23   5      524.39      438.53    535.49 o 
   2  23   5       25.73       50.52     78.62 o 
  -5  24   5      154.84      180.63    159.59 o 
  -4  24   5     7994.99     8733.52    523.61 o 
  -3  24   5     1456.91     1129.68    250.53 o 
  -2  24   5      228.43      327.72    200.35 o 
  -1  24   5      507.19      477.30    180.79 o 
   0  24   5      322.19      366.73    160.09 o 
   1  24   5     1454.61     1300.25    190.51 o 
   2  24   5     4581.21     4365.88    312.63 o 
  -5  25   5      303.89      254.21    170.89 o 
  -4  25   5     1009.63      860.92    187.32 o 
  -3  25   5      134.51      127.32    175.34 o 
  -2  25   5       65.24       75.93    131.15 o 
  -1  25   5      581.08      696.01    274.75 o 
   0  25   5     1028.81      768.92    177.07 o 
   1  25   5      310.06      385.65    154.38 o 
   2  25   5     4131.11     3550.60    511.00 o 
  -5  26   5     5219.24     5480.99    802.64 o 
  -4  26   5     1645.80     1428.31    205.34 o 
  -3  26   5      835.42      891.28    246.63 o 
  -2  26   5     5313.12     5149.00    506.94 o 
  -1  26   5     5363.01     4871.88    454.98 o 
   0  26   5     2320.54     2119.68    382.64 o 
   1  26   5      906.53      696.16    163.82 o 
  -4  27   5     5779.94     5675.37    511.91 o 
  -3  27   5     1188.28      922.43    226.35 o 
  -2  27   5      865.64      770.33    221.37 o 
  -1  27   5     2313.50     1986.08    274.34 o 
   0  27   5       60.38       70.95    147.40 o 
   1  27   5     3867.16     3574.82    499.51 o 
  -3  28   5      334.66      390.85    149.16 o 
  -2  28   5       62.63       73.07    143.47 o 
  -1  28   5     1152.82     1109.71    228.13 o 
   0  28   5      947.13      850.05    223.28 o 
  -3  29   5      668.19      698.21    222.15 o 
  -2  29   5     4392.67     3673.10    405.04 o 
  -1  29   5     1789.41     1593.35    257.60 o 
  -8   0   6      671.80      701.22    234.07 o 
  -6   0   6     4688.34     5740.90    623.56 o 
  -4   0   6      427.17      386.83    162.79 o 
  -2   0   6      136.23      144.73    146.39 o 
   0   0   6      451.42      520.04    189.91 o 
   2   0   6      798.13      947.91    359.09 o 
   4   0   6       13.31       24.03    115.21 o 
  -8   1   6      843.08      937.42    229.29 o 
  -7   1   6     1524.35     1916.45    216.68 o 
  -6   1   6     8489.41     9626.92    567.78 o 
  -5   1   6      312.97      325.11    119.00 o 
  -4   1   6      415.18      489.60    115.46 o 
  -3   1   6        0.80       16.95     96.12 o 
  -2   1   6       13.65       39.11     96.80 o 
  -1   1   6       17.86       26.48    103.46 o 
   0   1   6      303.50      352.73    181.72 o 
   1   1   6     3535.57     3992.87    282.62 o 
   2   1   6     2320.41     2620.91    496.19 o 
   3   1   6     9246.68     8614.67    981.34 o 
   4   1   6       18.06       63.07     99.38 o 
  -8   2   6      100.53       66.04    105.39 o 
  -7   2   6      163.89      148.39     96.04 o 
  -6   2   6       19.58      117.62    134.38 o 
  -5   2   6     8043.59     9497.84    262.78 o 
  -4   2   6     5412.00     6815.59    238.14 o 
  -3   2   6       54.76       50.10     83.37 o 
  -2   2   6       47.14       75.83    108.66 o 
  -1   2   6      220.38      280.38    108.33 o 
   0   2   6    13688.49    15965.77    499.43 o 
   1   2   6     1322.94     1281.92    263.63 o 
   2   2   6    17331.47    17758.81   1249.44 o 
   3   2   6    11691.85    12370.88    685.62 o 
   4   2   6      201.83      358.77    169.24 o 
  -8   3   6      217.99      305.68    178.04 o 
  -7   3   6     1592.43     1822.29    245.22 o 
  -6   3   6       10.47       41.52     57.70 o 
  -5   3   6     4450.86     5141.06    222.72 o 
  -4   3   6     3335.05     3879.46    202.53 o 
  -3   3   6      156.90      146.40    119.56 o 
  -2   3   6     4607.41     5100.63    214.51 o 
  -1   3   6    15108.95    17866.38   1330.49 o 
   0   3   6    12103.21    11834.90    847.60 o 
   1   3   6      928.63      899.75    197.46 o 
   2   3   6    10032.02    11710.13    940.09 o 
   3   3   6      165.89     1170.97    482.41 o 
   4   3   6     4927.15     5018.88    397.35 o 
  -8   4   6     2100.05     2053.58    288.13 o 
  -7   4   6       83.69       53.17    114.93 o 
  -6   4   6     2674.50     3521.07    319.45 o 
  -5   4   6      643.76      487.69    141.76 o 
  -4   4   6     8128.28    10036.93    365.18 o 
  -3   4   6     1461.90     1647.40    211.07 o 
  -2   4   6      235.95      306.99    133.17 o 
  -1   4   6    15506.08    17975.16   1061.26 o 
   0   4   6    10611.60    12294.23    649.78 o 
   1   4   6     1309.67     1560.38    184.91 o 
   2   4   6       10.17     1193.66    412.03 o 
   3   4   6     1402.63     1293.15    169.86 o 
   4   4   6     2617.54     2723.84    221.70 o 
  -8   5   6     2139.97     2307.71    334.58 o 
  -7   5   6       30.91       61.69    157.42 o 
  -6   5   6    12110.06    12949.29    735.01 o 
  -5   5   6      620.54      822.30    114.33 o 
  -4   5   6    26225.05    31054.29    771.09 o 
  -3   5   6    20792.53    24737.31    472.96 o 
  -2   5   6     2654.61     3171.05    217.28 o 
  -1   5   6      448.00      655.37    203.93 o 
   0   5   6     6108.90     7078.91    391.06 o 
   1   5   6       13.98       32.62    109.32 o 
   2   5   6     2285.94     2454.09    224.28 o 
   3   5   6      366.53      411.45    164.14 o 
   4   5   6      287.37      470.44    209.60 o 
  -8   6   6     5748.55     6680.83    665.78 o 
  -7   6   6        0.01        9.01    102.66 o 
  -6   6   6      734.35      808.42    212.14 o 
  -5   6   6      485.95      578.84    123.31 o 
  -4   6   6     4665.83     5490.02    249.02 o 
  -3   6   6      403.30      656.89    164.65 o 
  -2   6   6       95.14       92.45     97.57 o 
  -1   6   6    25848.78    29860.69    530.63 o 
   0   6   6     3053.98     3058.66    217.99 o 
   1   6   6       31.92       75.34    124.20 o 
   3   6   6     1576.64     1598.17    193.65 o 
   4   6   6       79.24       79.53     86.45 o 
  -8   7   6       21.76       20.89     90.54 o 
  -7   7   6     1136.11     1447.78    246.45 o 
  -6   7   6      481.32      601.70    196.32 o 
  -5   7   6    12557.30    14695.26    526.67 o 
  -4   7   6     2087.87     2479.47    226.13 o 
  -3   7   6       58.76      170.69    156.77 o 
  -2   7   6     6215.96     7336.65    233.58 o 
  -1   7   6     1598.99     2789.52    523.91 o 
   0   7   6     3106.77     3035.41    227.35 o 
   1   7   6     8860.18    10025.65    315.58 o 
   2   7   6     1324.90     2444.43    434.96 o 
   3   7   6      148.48      361.30    154.72 o 
   4   7   6      807.57      923.68    167.24 o 
  -8   8   6      291.43      644.53    426.55 o 
  -7   8   6        5.88      -12.48     88.30 o 
  -6   8   6     1424.81     1670.48    169.52 o 
  -5   8   6     6741.82     7415.68    390.90 o 
  -4   8   6    17249.64    21153.95    661.30 o 
  -3   8   6    24490.26    30212.94    513.11 o 
  -2   8   6        6.88       59.98     98.21 o 
  -1   8   6     3871.23     4193.67    235.72 o 
   0   8   6     2491.19     2374.34    268.80 o 
   1   8   6     7488.30     8957.74    787.82 o 
   2   8   6    19891.93    21195.12    821.43 o 
   3   8   6       56.14       26.58     69.38 o 
   4   8   6       30.84       25.65    133.03 o 
  -7   9   6      211.91      252.25    123.57 o 
  -6   9   6     7401.67     8230.13    431.89 o 
  -5   9   6     7604.27     8978.77    801.25 o 
  -4   9   6      193.98      342.87    174.36 o 
  -3   9   6     7686.31     9495.11    331.59 o 
  -2   9   6      902.96     1005.71    143.72 o 
  -1   9   6      515.53      417.99    163.42 o 
   0   9   6    11690.88    12547.45    424.86 o 
   1   9   6     6742.26     7127.90    801.08 o 
   2   9   6     2282.66     3650.45    665.19 o 
   3   9   6      381.45      254.10    137.77 o 
   4   9   6      133.82      222.20    299.81 o 
  -7  10   6      986.16     1108.08    189.52 o 
  -6  10   6     9997.50    10592.37    508.64 o 
  -5  10   6     1564.53     1634.33    128.85 o 
  -4  10   6     3875.90     4392.60    206.84 o 
  -3  10   6      606.29      677.00    129.00 o 
  -2  10   6    17606.08    19303.14    533.45 o 
  -1  10   6     1665.21     1561.52    195.70 o 
   0  10   6     5867.73     6033.02    471.11 o 
   1  10   6       50.60       71.06    228.83 o 
   2  10   6      466.12      728.82    149.51 o 
   3  10   6     1860.21     1558.39    199.08 o 
   4  10   6     1555.31     1731.60    477.71 o 
  -7  11   6      914.23      789.21    408.61 o 
  -6  11   6     5273.91     6307.53    291.38 o 
  -5  11   6      967.64     1132.81    128.92 o 
  -4  11   6     1877.60     1988.49    153.25 o 
  -3  11   6     1594.27     1667.64    207.36 o 
  -2  11   6    18458.60    21007.22    571.13 o 
  -1  11   6       78.29      106.13     95.28 o 
   0  11   6      152.35      180.56    191.68 o 
   1  11   6    10331.70    10596.14    720.92 o 
   2  11   6     1169.91     1255.18    282.83 o 
   3  11   6      127.69       75.97     83.18 o 
  -7  12   6    10900.13    12429.71    660.44 o 
  -6  12   6       15.98       -1.35    119.91 o 
  -5  12   6      786.62     1083.41    137.58 o 
  -4  12   6     2666.90     3041.84    198.91 o 
  -3  12   6      329.69      300.12     92.52 o 
  -2  12   6      293.29      260.11    171.32 o 
  -1  12   6    12183.99    13931.34    523.95 o 
   0  12   6       38.68       82.40     94.53 o 
   1  12   6      792.15      876.86    313.98 o 
   2  12   6     7148.61     6729.19    320.01 o 
   3  12   6     3261.16     3061.77    290.90 o 
  -7  13   6     1104.81     1088.34    344.84 o 
  -6  13   6     4521.34     5238.04    525.04 o 
  -5  13   6      757.94      793.61    272.10 o 
  -4  13   6     2608.01     2564.43    215.49 o 
  -3  13   6       22.36       20.29     63.45 o 
  -2  13   6    24741.91    29386.64    414.32 o 
   0  13   6       20.53       24.37     78.60 o 
   1  13   6      779.77      742.19    126.99 o 
   2  13   6      187.93      586.55    316.12 o 
   3  13   6      428.55      417.34    160.96 o 
  -7  14   6      796.19      651.62    308.66 o 
  -6  14   6       42.01       57.84    117.16 o 
  -5  14   6     9457.25    11109.74    621.67 o 
  -4  14   6     5012.73     4948.61    554.52 o 
  -3  14   6     5510.57     6178.81    248.78 o 
  -2  14   6     1178.81     1220.48    151.76 o 
  -1  14   6     1539.87     1385.85    160.26 o 
   0  14   6      434.12      423.61    126.99 o 
   1  14   6     5555.72     6043.11    394.28 o 
   2  14   6      638.52      444.29    110.54 o 
   3  14   6     4085.03     3817.38    302.53 o 
  -7  15   6      132.23      110.25    186.66 o 
  -6  15   6      289.62      359.13    196.92 o 
  -5  15   6     6668.74     8603.17    869.61 o 
  -4  15   6     8094.14     7896.98    517.50 o 
  -3  15   6     9006.17    10301.50    540.60 o 
  -2  15   6     2760.77     2888.86    188.87 o 
  -1  15   6     6330.05     6692.67    313.73 o 
   0  15   6     4472.08     4769.89    254.68 o 
   1  15   6     6360.89     6971.27    372.19 o 
   2  15   6     2808.07     2577.96    244.42 o 
   3  15   6     1742.38     1681.43    151.27 o 
  -7  16   6      164.07       38.26    180.23 o 
  -6  16   6       29.13       10.73    117.97 o 
  -5  16   6      231.64        5.61    311.73 o 
  -4  16   6     2713.71     2421.41    233.66 o 
  -3  16   6      421.16      329.81    214.31 o 
  -2  16   6     1173.15     1021.40    330.80 o 
  -1  16   6    11039.59    11331.93    664.60 o 
   0  16   6      304.70      310.06    103.90 o 
   1  16   6     9299.08     9603.85    432.37 o 
   2  16   6     3489.06     3104.25    336.51 o 
   3  16   6      192.00      126.57     86.41 o 
  -6  17   6      132.56      198.81    159.07 o 
  -5  17   6    16542.99    19529.46    792.80 o 
  -4  17   6     2632.49     2746.13    247.47 o 
  -3  17   6      727.97      523.49    248.08 o 
  -2  17   6      704.58      778.98    273.59 o 
  -1  17   6      103.49      142.90    144.27 o 
   0  17   6     3837.43     3981.98    227.23 o 
   1  17   6     3174.53     3211.54    217.45 o 
   2  17   6      246.67      249.94     90.32 o 
   3  17   6      112.04       95.81     94.06 o 
  -6  18   6        4.86       -4.41    117.29 o 
  -5  18   6     5509.96     5800.65    567.75 o 
  -4  18   6      145.48      155.23    174.59 o 
  -3  18   6     2303.59     2079.47    194.27 o 
  -2  18   6     1458.44     1634.39    247.70 o 
  -1  18   6     7255.58     7570.79    429.28 o 
   0  18   6     1541.54     1465.59    341.69 o 
   1  18   6      137.28      150.13    104.01 o 
   2  18   6     1453.74     1277.33    140.25 o 
  -6  19   6     1890.47     1596.40    259.04 o 
  -5  19   6       11.20       26.19    141.13 o 
  -4  19   6       69.54       54.83    113.29 o 
  -3  19   6     1842.31     1574.66    187.25 o 
  -2  19   6     4649.26     4215.59    420.19 o 
  -1  19   6     2153.00     2416.55    297.45 o 
   0  19   6     2262.44     2254.62    255.91 o 
   1  19   6       98.02       69.41    119.59 o 
   2  19   6     2225.01     2046.56    198.47 o 
  -6  20   6     2934.56     2861.85    396.34 o 
  -5  20   6      709.84      714.27    199.60 o 
  -4  20   6      166.93      163.40    225.07 o 
  -3  20   6       26.28       -8.51    187.39 o 
  -2  20   6      220.53      164.68    178.29 o 
  -1  20   6      103.10      103.54    165.00 o 
   0  20   6     2573.24     2032.07    292.89 o 
   1  20   6      703.12      739.76    241.95 o 
   2  20   6       44.39       81.78    129.45 o 
  -5  21   6       45.90      109.72    133.57 o 
  -4  21   6      668.65      733.16    210.97 o 
  -3  21   6     6786.96     7855.19    590.98 o 
  -2  21   6     1399.14     1106.96    238.84 o 
  -1  21   6     9140.64     8636.51    700.27 o 
   0  21   6     2152.49     2010.26    266.73 o 
   1  21   6      634.36      495.26    194.68 o 
   2  21   6        6.78        8.13     88.11 o 
  -5  22   6      851.20      778.58    204.80 o 
  -4  22   6     1379.73     1286.12    224.41 o 
  -3  22   6      890.94      953.95    192.59 o 
  -2  22   6       67.99       47.67    137.19 o 
  -1  22   6       52.72       35.12    349.31 o 
   0  22   6      809.68      544.28    208.03 o 
   1  22   6     1478.89     1052.48    154.52 o 
  -5  23   6       33.29       13.02    134.55 o 
  -4  23   6       38.36       -1.52    109.85 o 
  -3  23   6      725.51      772.85    307.95 o 
  -2  23   6       40.97       14.11     93.02 o 
  -1  23   6     7073.83     6660.99    507.31 o 
   0  23   6      280.38      125.82    179.84 o 
   1  23   6      384.22      288.07    106.18 o 
  -4  24   6        6.30       -8.07    121.89 o 
  -3  24   6     1209.53     1012.84    228.07 o 
  -2  24   6     5659.93     5838.32    483.71 o 
  -1  24   6     1188.40     1020.78    182.92 o 
   0  24   6     2174.58     1364.80    181.01 o 
   1  24   6     1005.78      692.37    155.24 o 
  -4  25   6      249.38      294.17    141.31 o 
  -3  25   6      279.13      198.03    182.35 o 
  -2  25   6      108.19       98.88    163.02 o 
  -1  25   6       47.34       45.14     89.40 o 
   0  25   6     3672.30     3686.79    373.26 o 
  -3  26   6     3908.27     4261.58    452.71 o 
  -2  26   6     3005.14     2804.67    411.68 o 
  -1  26   6       32.43       57.54    112.34 o 
  -6   0   7     1433.30     1245.06    290.84 o 
  -4   0   7      302.35      486.83    208.49 o 
  -2   0   7    16659.38    18639.04    603.79 o 
   0   0   7    26189.00    30779.00    793.90 o 
   2   0   7     2882.83     3694.73    574.74 o 
  -7   1   7     6014.25     7694.91    462.24 o 
  -6   1   7     2296.80     2778.22    272.78 o 
  -5   1   7    15492.07    19692.90    975.77 o 
  -4   1   7     7859.85    10140.58    447.44 o 
  -3   1   7     1893.32     1975.67    175.64 o 
  -2   1   7     1067.40     1349.76    165.50 o 
  -1   1   7     5081.39     5618.93    269.89 o 
   0   1   7      719.97      907.04    199.75 o 
   1   1   7     2497.42     2699.46    238.50 o 
   2   1   7     5737.77     6625.63    603.57 o 
   3   1   7     2013.42     2078.95    215.19 o 
  -7   2   7       49.32      130.28    148.40 o 
  -6   2   7      533.25      514.78    167.91 o 
  -5   2   7     1437.07     1491.04    210.26 o 
  -4   2   7     2473.93     3013.53    243.30 o 
  -3   2   7     3153.49     3366.11    190.11 o 
  -2   2   7     4413.43     4780.67    223.63 o 
  -1   2   7      243.47      212.31    110.61 o 
   0   2   7       76.31      280.10    146.93 o 
   1   2   7      962.78     1117.52    207.21 o 
   2   2   7     3242.83     3499.41    485.71 o 
   3   2   7      857.18     1017.75    251.22 o 
  -7   3   7      345.91      153.09    154.40 o 
  -6   3   7     2465.64     2700.38    275.26 o 
  -5   3   7       32.89       82.37     98.53 o 
  -4   3   7     3479.74     4065.38    279.40 o 
  -3   3   7     1611.18     1638.70    162.12 o 
  -2   3   7     8560.54     9616.99    333.54 o 
  -1   3   7    16506.21    18947.72    451.42 o 
   0   3   7       16.30       13.26    145.91 o 
   1   3   7     2212.48     2073.45    189.58 o 
   2   3   7     1131.33     1337.63    194.85 o 
   3   3   7     1246.00     1270.28    232.11 o 
  -7   4   7     2804.88     3209.60    374.09 o 
  -6   4   7      440.16      595.63    179.45 o 
  -5   4   7     6708.11     7848.55    441.45 o 
  -4   4   7     1312.29     1292.08    160.33 o 
  -3   4   7     2421.70     2765.33    197.39 o 
  -2   4   7     2533.98     2743.09    175.22 o 
  -1   4   7     5872.28     6463.04    307.09 o 
   0   4   7     1742.10     1564.48    203.92 o 
   1   4   7       80.82      164.43    135.31 o 
   2   4   7        1.54      173.48    140.74 o 
   3   4   7     3758.13     3362.29    239.36 o 
  -7   5   7     1169.13     1353.28    263.45 o 
  -6   5   7       27.27       69.42    110.20 o 
  -5   5   7       15.72       56.60     96.85 o 
  -4   5   7    15361.43    20357.87    963.05 o 
  -3   5   7      933.24     1068.06    161.04 o 
  -2   5   7     1477.98     1761.19    165.54 o 
  -1   5   7       39.30      119.11    141.76 o 
   0   5   7      924.41      741.21    140.98 o 
   1   5   7     1166.23     1205.19    185.37 o 
   2   5   7    17322.20    18344.55    661.74 o 
   3   5   7        8.58      152.23    113.09 o 
  -7   6   7     2643.03     3170.80    297.93 o 
  -6   6   7     1414.94     1699.86    155.33 o 
  -5   6   7     1270.86     1127.77    186.56 o 
  -4   6   7     5901.69     7581.57    337.33 o 
  -3   6   7     1074.04     1147.69    189.49 o 
  -2   6   7      114.71      104.78    123.10 o 
  -1   6   7      114.53      225.86    214.22 o 
   0   6   7      279.92      291.26    207.13 o 
   1   6   7      145.81      182.41     94.31 o 
   2   6   7      263.38      139.47    143.30 o 
   3   6   7      434.33      402.13    152.87 o 
  -7   7   7      295.42      198.67    109.18 o 
  -6   7   7     2096.46     1945.86    180.71 o 
  -5   7   7     1668.34     1995.10    179.46 o 
  -4   7   7     1294.18     1268.88    219.36 o 
  -3   7   7      309.30      297.61    130.09 o 
  -2   7   7        6.06       14.35     92.28 o 
  -1   7   7    16759.88    18456.79    722.96 o 
   0   7   7     2932.95     3292.89    263.56 o 
   1   7   7      131.59       61.42     98.36 o 
   2   7   7       17.28       71.04     92.44 o 
   3   7   7     2122.75     1950.62    239.04 o 
  -7   8   7       71.67       47.70     91.43 o 
  -6   8   7      311.94      392.31    162.94 o 
  -5   8   7      538.28      707.47    170.35 o 
  -4   8   7     2856.72     3560.81    268.78 o 
  -3   8   7      960.60     1182.42    240.81 o 
  -2   8   7     4985.57     5618.88    477.66 o 
  -1   8   7      137.41       55.05    102.84 o 
   0   8   7     1122.45     1177.65    171.13 o 
   1   8   7     5357.98     5691.82    322.06 o 
   2   8   7     1143.80      895.33    178.92 o 
   3   8   7      525.29      570.82    118.19 o 
  -7   9   7     4181.85     4998.06    752.78 o 
  -6   9   7     2754.70     2514.37    221.57 o 
  -5   9   7     7695.74     8704.37    412.34 o 
  -4   9   7     2833.89     3360.32    266.81 o 
  -3   9   7    10158.07    11399.23    518.27 o 
  -2   9   7     2264.25     2612.11    307.51 o 
  -1   9   7     4686.37     5421.93    284.88 o 
   0   9   7       84.59      133.05    153.93 o 
   1   9   7      127.68      571.67    381.18 o 
   2   9   7     1156.26     1306.39    178.45 o 
  -7  10   7       37.74      -18.01    234.70 o 
  -6  10   7        0.95       -5.71    244.76 o 
  -5  10   7     4084.40     4515.75    253.51 o 
  -4  10   7      958.39      702.89    192.07 o 
  -3  10   7     1651.77     1952.40    271.49 o 
  -2  10   7      496.50      496.50    133.41 o 
  -1  10   7     1373.43     1484.64    200.03 o 
   0  10   7    21582.24    21329.67   1213.67 o 
   1  10   7      584.91      428.88    121.30 o 
   2  10   7      450.98      380.92    135.01 o 
  -7  11   7     2927.03     3566.87    677.77 o 
  -6  11   7      135.29       47.83    100.97 o 
  -5  11   7     1086.78      923.92    347.46 o 
  -4  11   7     4937.27     5568.50    293.42 o 
  -3  11   7     3007.87     3565.83    286.94 o 
  -2  11   7     5537.61     6177.19    302.43 o 
  -1  11   7      399.21      270.23    123.90 o 
   0  11   7      348.04      382.46    243.54 o 
   1  11   7      141.70      155.04     82.40 o 
   2  11   7     2421.40     2070.47    203.49 o 
  -6  12   7      123.62       48.76     70.73 o 
  -5  12   7     6648.59     7117.87    650.48 o 
  -4  12   7     7713.84     8866.53    527.59 o 
  -3  12   7     2237.08     2416.07    189.39 o 
  -2  12   7      615.64      550.12    176.69 o 
  -1  12   7       75.12       63.85     63.25 o 
   0  12   7      239.14      219.75    138.30 o 
   1  12   7     1284.18     1096.77    159.53 o 
   2  12   7      399.35      264.80    113.84 o 
  -6  13   7      731.30      230.97    443.04 o 
  -5  13   7     3549.32     4133.82    404.57 o 
  -4  13   7       26.09       45.73    300.37 o 
  -3  13   7      953.31      792.72    231.58 o 
  -2  13   7       17.56       39.11     54.18 o 
  -1  13   7     5827.57     6740.62    287.48 o 
   0  13   7     2714.10     2799.39    255.23 o 
   1  13   7      896.79      693.92    153.41 o 
   2  13   7      126.68       37.10     80.05 o 
  -6  14   7      319.84      286.21    257.65 o 
  -5  14   7      492.36      404.53    114.83 o 
  -4  14   7     8213.50     9190.62    417.51 o 
  -3  14   7     1344.67     1396.01    220.49 o 
  -2  14   7     1601.57     1584.53    248.48 o 
  -1  14   7      720.43      663.57    154.38 o 
   0  14   7     3834.07     3932.42    329.67 o 
   1  14   7       48.91       88.67     87.36 o 
   2  14   7     1412.26     1453.11    215.03 o 
  -6  15   7      116.33       38.00    118.60 o 
  -5  15   7     2063.42     2176.34    238.79 o 
  -4  15   7     2250.93     1953.05    206.10 o 
  -3  15   7      104.01       79.53    125.05 o 
  -2  15   7       69.69      104.52    147.15 o 
  -1  15   7     4063.65     3999.45    350.43 o 
   0  15   7      110.95      146.49    169.62 o 
   1  15   7       52.48       35.54     81.11 o 
   2  15   7     4303.39     4241.37    399.27 o 
  -6  16   7       10.14       15.14    112.58 o 
  -5  16   7      735.11      597.84    152.45 o 
  -4  16   7     4820.23     4800.59    439.60 o 
  -3  16   7      429.99      436.22    183.75 o 
  -2  16   7      301.82      277.55    201.70 o 
  -1  16   7     2655.93     2436.41    358.35 o 
   0  16   7      678.94      583.56    148.89 o 
   1  16   7      127.99       74.42    127.07 o 
  -6  17   7     4377.08     4948.46    532.31 o 
  -5  17   7      127.89      124.32    125.57 o 
  -4  17   7      674.35      695.84    235.03 o 
  -3  17   7     3521.09     3763.89    387.90 o 
  -2  17   7     2745.06     3225.18    374.16 o 
  -1  17   7      681.10      569.17    256.55 o 
   0  17   7     2233.18     1955.13    264.89 o 
   1  17   7     1513.26     1245.87    420.36 o 
  -5  18   7     6014.65     7394.14    644.15 o 
  -4  18   7       41.20       18.76    110.50 o 
  -3  18   7     1978.51     1819.25    334.64 o 
  -2  18   7      240.20      191.90    171.06 o 
  -1  18   7     1306.45     1129.85    214.03 o 
   0  18   7     2558.80     2679.98    386.41 o 
   1  18   7    11173.18    10718.20    985.81 o 
  -5  19   7     2021.33     1915.61    463.78 o 
  -4  19   7      477.18      495.17    153.01 o 
  -3  19   7     8846.37     9833.35   1367.57 o 
  -2  19   7      205.70      286.25    163.77 o 
  -1  19   7     1950.80     1682.05    269.38 o 
   1  19   7      239.47      374.82    327.98 o 
  -5  20   7     3723.67     3847.64    466.16 o 
  -4  20   7        8.77       40.31     68.70 o 
  -3  20   7      283.65      128.29    202.66 o 
  -2  20   7     3769.56     3080.28    431.26 o 
  -1  20   7     1454.74     1373.04    188.69 o 
   0  20   7     1148.19      969.49    222.03 o 
  -4  21   7      941.14      778.84    144.91 o 
  -3  21   7     4599.52     4661.97    360.64 o 
  -2  21   7     3547.77     3362.61    280.92 o 
  -1  21   7     3164.97     3572.90    308.96 o 
   0  21   7     3195.58     3129.58    326.14 o 
  -4  22   7     3368.55     3140.25    429.55 o 
  -3  22   7        9.80       24.95     89.15 o 
  -2  22   7     7874.73     8114.58    678.89 o 
  -1  22   7      406.91      339.89    158.77 o 
  -3  23   7      740.21      595.81    123.84 o 
  -2  23   7      133.12      110.18    125.85 o 
  -6   0   8     2885.92     3828.53    544.46 o 
  -4   0   8     3347.42     3898.12    288.82 o 
  -2   0   8       65.91      157.50    165.40 o 
   0   0   8       66.35     1662.44   1223.99 o 
  -6   1   8     1040.71     1084.01    184.35 o 
  -5   1   8        0.82       -5.10    117.34 o 
  -4   1   8     1001.93      978.85    176.70 o 
  -3   1   8    13734.27    16855.83    508.04 o 
  -2   1   8      156.15       95.02     92.73 o 
  -1   1   8     7911.80     8877.24    329.64 o 
   0   1   8     9523.63    10811.38    884.03 o 
   1   1   8     1889.38     1951.67    325.00 o 
  -6   2   8     1157.80     1358.36    218.03 o 
  -5   2   8       67.48       73.33    122.06 o 
  -4   2   8     4847.72     5512.59    321.53 o 
  -3   2   8     6602.39     7513.65    317.20 o 
  -2   2   8     2884.48     3380.91    252.17 o 
  -1   2   8       43.80       68.15    139.30 o 
   0   2   8     1424.01     1275.31    168.51 o 
   1   2   8      386.66      502.13    192.55 o 
  -6   3   8       83.01      176.59    181.34 o 
  -5   3   8      164.01      285.93    165.19 o 
  -4   3   8    22163.39    28444.62    665.59 o 
  -3   3   8      175.08      142.37    106.47 o 
  -2   3   8     3172.93     3118.35    225.15 o 
  -1   3   8      627.37      678.05    162.13 o 
   0   3   8      132.13       98.08    100.06 o 
   1   3   8     1308.92     1196.29    227.58 o 
  -6   4   8     1216.68     1208.35    217.21 o 
  -5   4   8      273.15      289.03    132.78 o 
  -4   4   8      215.33      258.47    217.04 o 
  -3   4   8      256.40      405.26    141.20 o 
  -2   4   8    13194.32    15538.01    554.10 o 
  -1   4   8       28.49       72.62    194.24 o 
   0   4   8      383.69      266.83    145.84 o 
   1   4   8     1903.12     1641.79    224.43 o 
  -6   5   8     5868.26     7455.66    419.79 o 
  -5   5   8     3836.29     4542.38    368.87 o 
  -4   5   8     9402.08    11372.04    928.68 o 
  -3   5   8     1107.32     1028.98    177.53 o 
  -2   5   8       13.01       -3.86    121.71 o 
  -1   5   8      118.45      137.04    112.76 o 
   0   5   8     5139.79     5599.13    493.70 o 
   1   5   8      587.88      622.09    175.35 o 
  -6   6   8      332.35      336.70    143.72 o 
  -5   6   8      450.71      593.80    219.68 o 
  -4   6   8      622.97      506.90    215.36 o 
  -3   6   8       31.88       17.30     99.13 o 
  -2   6   8    10449.37    12442.69    495.09 o 
  -1   6   8     4195.15     4191.88    397.86 o 
   0   6   8     6523.79     6596.97    631.06 o 
   1   6   8      110.12       98.97     82.14 o 
  -6   7   8      302.29      323.43    135.30 o 
  -5   7   8      239.57      308.15    133.97 o 
  -4   7   8     1152.29     1384.89    220.91 o 
  -3   7   8     1821.11     1781.42    211.67 o 
  -2   7   8       85.27       85.07    165.81 o 
  -1   7   8     5520.07     6363.38    630.16 o 
   0   7   8     4244.26     4092.67    414.24 o 
   1   7   8       84.29       70.37     84.40 o 
  -6   8   8       66.76       21.70     69.92 o 
  -5   8   8       43.72       31.51     63.67 o 
  -4   8   8       50.16       66.47    114.40 o 
  -3   8   8       43.07       21.66     94.08 o 
  -2   8   8       87.86       75.71    107.50 o 
  -1   8   8       87.60      101.95    166.87 o 
   0   8   8      279.12      574.36    294.70 o 
   1   8   8     1200.23     1404.55    194.78 o 
  -6   9   8       16.20       19.63     40.45 o 
  -5   9   8       54.13       45.02     79.12 o 
  -4   9   8     2431.08     2479.02    294.20 o 
  -3   9   8     4698.60     4819.22    442.47 o 
  -2   9   8     4036.09     4303.16    315.98 o 
  -1   9   8       82.19       78.70    106.50 o 
   0   9   8      647.19      581.83    146.41 o 
   1   9   8      288.99      247.72    185.08 o 
  -6  10   8     1583.96     2041.30    468.87 o 
  -5  10   8     2646.65     2873.93    373.93 o 
  -4  10   8      365.79      405.66    232.14 o 
  -3  10   8      588.48      560.40    117.49 o 
  -2  10   8     1802.51     2009.34    306.22 o 
  -1  10   8     4166.93     4885.16    387.91 o 
   0  10   8      690.70      758.80    213.39 o 
   1  10   8     2473.63     2153.46    356.38 o 
  -6  11   8       53.38       25.88     61.94 o 
  -5  11   8       42.32       61.94    172.72 o 
  -4  11   8      145.25       49.90    252.78 o 
  -3  11   8     2897.04     3154.43    459.91 o 
  -2  11   8      312.15      271.02    117.35 o 
  -1  11   8      282.29      223.11    135.36 o 
  -5  12   8     3049.10     3596.93    354.10 o 
  -4  12   8      976.49      898.96    174.41 o 
  -3  12   8     1620.57     1652.92    308.51 o 
  -2  12   8     1219.92     1144.59    216.54 o 
  -1  12   8     3771.66     3630.60    309.70 o 
   0  12   8      355.03      292.27    230.26 o 
  -5  13   8       41.54       -1.96    212.73 o 
  -4  13   8      183.87       83.04    192.70 o 
  -3  13   8     1901.64     1660.49    209.18 o 
  -2  13   8      820.39      633.93    301.56 o 
  -1  13   8     3344.23     3124.11    548.33 o 
   0  13   8     2073.43     2021.46    299.11 o 
  -5  14   8     5052.25     4443.37    719.13 o 
  -4  14   8     3588.26     4255.18    352.49 o 
  -3  14   8      150.77      158.19    171.93 o 
  -2  14   8      124.07       73.15    149.68 o 
  -1  14   8     1483.25     1466.72    309.60 o 
   0  14   8      122.90      187.67    178.47 o 
  -5  15   8     1851.33     1746.91    327.47 o 
  -4  15   8     3179.54     3752.16    324.13 o 
  -3  15   8     2549.83     3030.38    314.58 o 
  -2  15   8      957.92      903.99    209.26 o 
  -1  15   8     2149.86     2057.12    255.45 o 
   0  15   8      175.03      132.41    194.71 o 
  -4  16   8     1388.79     1185.51    225.45 o 
  -3  16   8     3757.20     4193.40    307.46 o 
  -2  16   8     2620.45     2376.38    304.28 o 
  -1  16   8     2850.18     2881.48    302.13 o 
  -4  17   8     3350.56     3335.44    322.17 o 
  -3  17   8      235.18      151.31    145.53 o 
  -2  17   8     1739.62     1712.26    318.59 o 
  -1  17   8     1943.43     1871.13    267.96 o 
  -3  18   8     1874.73     1908.74    270.45 o 
  -2  18   8     4548.72     4096.56    397.76 o 
  -4   0   9     7825.32     8867.68    521.76 o 
  -2   0   9       66.42       45.76    149.51 o 
  -5   1   9        7.66       54.47    120.28 o 
  -4   1   9     4328.36     4576.76    369.73 o 
  -3   1   9     2484.90     2575.70    274.55 o 
  -2   1   9     2012.39     2045.39    246.23 o 
  -1   1   9     1536.62     1740.45    307.03 o 
  -5   2   9        6.14       42.54    120.83 o 
  -4   2   9      440.22      248.28    145.07 o 
  -3   2   9     1961.95     1897.25    219.77 o 
  -2   2   9     3771.97     3505.78    275.96 o 
  -1   2   9       55.01      151.96    105.61 o 
  -5   3   9       32.57       37.14    117.37 o 
  -4   3   9      403.75      337.07    148.27 o 
  -3   3   9      339.17      297.19    132.11 o 
  -2   3   9     4200.17     4636.53    333.85 o 
  -1   3   9      107.77      129.40    126.50 o 
  -5   4   9       13.10       20.99    116.84 o 
  -4   4   9      750.62      696.85    171.79 o 
  -3   4   9     2492.16     2441.86    239.34 o 
  -2   4   9      595.95      436.65    160.49 o 
  -1   4   9     1791.28     1767.64    277.90 o 
  -4   5   9     1266.55     1285.37    229.19 o 
  -3   5   9     2066.32     2031.95    241.96 o 
  -2   5   9     1814.59     1612.22    206.30 o 
  -1   5   9     1116.52      930.12    190.99 o 
  -4   6   9       36.91       12.79     82.70 o 
  -3   6   9      184.45      140.75    115.10 o 
  -2   6   9      568.91      484.47    172.26 o 
  -1   6   9      402.25      533.00    152.02 o 
  -4   7   9     2040.40     2156.83    315.58 o 
  -3   7   9      672.04      669.75    186.49 o 
  -2   7   9      116.28       84.24     92.04 o 
  -4   8   9      546.36      786.21    444.50 o 
  -3   8   9      892.74      707.95    141.05 o 
  -2   8   9     1063.84     1065.86    224.98 o 
  -3   9   9     5406.24     5868.23    618.89 o 
  -2   9   9     4853.30     5245.32    660.96 o 
                                                 
